# Supplementary material for: Identification of QTLs Associated with Stem Breaking Strength and Development of InDel Markers in Soybean Using BSA-Seq
Source: Plants (Basel). 2026 May 24;15(11):1610. doi: 10.3390/plants15111610 (PMC13258887; doi:10.3390/plants15111610)
Supplement: Supplementary file 1 [file plants-15-01610-s001.zip]

Archive with 1 entries (1 files):
- plants-4306942-supplementary.xlsx
