# Supplementary material for: Identification of QTLs Associated with Stem Breaking Strength and Development of InDel Markers in Soybean Using BSA-Seq
Source: Plants (Basel). 2026 May 24;15(11):1610. doi: 10.3390/plants15111610 (PMC13258887; doi:10.3390/plants15111610)
Supplement: Supplementary file 1 [file plants-15-01610-s001.zip › plants-4306942-supplementary.xlsx]

## Sheet: S1
Table of Annotation Information for SNPs InDel in the Negative Threshold Peak Region
#chr	start	end	ref	mut	variation_type	database	quality	P4_type	P3_type	LR_type	HR_type	P4_read	P3_read	LR_read	HR_read	LR_SNPindex	HR_SNPindex	delta	structure_type	structure_gene	function_type	function_gene	Symbol	Description	KEGG_A_class	KEGG_B_class	Pathway	K_ID	GO Component	GO Function	GO Process
Chr02	14000442	14000442	C	T	SNP	.	1548.92	1|1	0|0	0|1	0|1	0|27	19|0	13|9	6|18	0.5909	0.25	-0.3409	intergenic	Glyma.02G135300(dist=2751),Glyma.02G135400(dist=4790)	-	-	-	-	-	-	-	-	-	-	-
Chr02	14000594	14000594	T	A	SNP	.	1768.92	1|1	0|0	0|1	0|1	0|25	32|0	12|7	10|20	0.6316	0.3333	-0.2983	intergenic	Glyma.02G135300(dist=2903),Glyma.02G135400(dist=4638)	-	-	-	-	-	-	-	-	-	-	-
Chr02	14000614	14000614	T	C	SNP	.	1728.92	1|1	0|0	0|1	0|1	0|26	33|0	12|6	10|17	0.6667	0.3704	-0.2963	intergenic	Glyma.02G135300(dist=2923),Glyma.02G135400(dist=4618)	-	-	-	-	-	-	-	-	-	-	-
Chr02	14000674	14000674	G	A	SNP	.	1673.92	1|1	0|0	0|1	0|1	0|21	33|0	16|8	7|18	0.6667	0.28	-0.3867	intergenic	Glyma.02G135300(dist=2983),Glyma.02G135400(dist=4558)	-	-	-	-	-	-	-	-	-	-	-
Chr02	14001000	14001000	G	C	SNP	.	2062.92	1|1	0|0	0|1	0|1	0|37	25|0	16|11	7|14	0.5926	0.3333	-0.2593	intergenic	Glyma.02G135300(dist=3309),Glyma.02G135400(dist=4232)	-	-	-	-	-	-	-	-	-	-	-
Chr02	14001032	14001032	T	A	SNP	.	1665.92	1|1	0|0	0|1	0|1	0|29	23|0	14|10	7|12	0.5833	0.3684	-0.2149	intergenic	Glyma.02G135300(dist=3341),Glyma.02G135400(dist=4200)	-	-	-	-	-	-	-	-	-	-	-
Chr02	14001063	14001063	A	T	SNP	.	1504.92	1|1	0|0	0|1	0|1	0|20	18|0	17|10	4|15	0.6296	0.2105	-0.4191	intergenic	Glyma.02G135300(dist=3372),Glyma.02G135400(dist=4169)	-	-	-	-	-	-	-	-	-	-	-
Chr02	14002381	14002381	G	T	SNP	.	1800.92	1|1	0|0	0|1	0|1	0|28	19|0	8|10	6|13	0.4444	0.3158	-0.1286	intergenic	Glyma.02G135300(dist=4690),Glyma.02G135400(dist=2851)	-	-	-	-	-	-	-	-	-	-	-
Chr02	14002521	14002521	T	A	SNP	.	1862.92	1|1	0|0	0|1	0|1	0|25	26|0	9|11	6|17	0.45	0.2609	-0.1891	intergenic	Glyma.02G135300(dist=4830),Glyma.02G135400(dist=2711)	-	-	-	-	-	-	-	-	-	-	-
Chr02	14002942	14002942	-	A	Insertion	.	958.88	1|1	0|0	0|1	0|1	0|16	25|0	9|8	6|14	-	-	-	intergenic	Glyma.02G135300(dist=5251),Glyma.02G135400(dist=2290)	-	-	-	-	-	-	-	-	-	-	-
Chr02	14003090	14003090	A	T	SNP	.	1024.92	1|1	0|0	0|1	0|1	0|19	14|0	7|4	3|10	0.6364	0.2308	-0.4056	intergenic	Glyma.02G135300(dist=5399),Glyma.02G135400(dist=2142)	-	-	-	-	-	-	-	-	-	-	-
Chr02	14003400	14003400	A	T	SNP	.	896.93	1|1	0|0	0|1	0|1	0|16	13|0	7|4	4|8	0.6364	0.3333	-0.3031	intergenic	Glyma.02G135300(dist=5709),Glyma.02G135400(dist=1832)	-	-	-	-	-	-	-	-	-	-	-
Chr02	14003594	14003594	-	T	Insertion	.	742.16	1|1	0|0	0|1	1|1	0|14	10|0	5|5	1|7	-	-	-	intergenic	Glyma.02G135300(dist=5903),Glyma.02G135400(dist=1638)	-	-	-	-	-	-	-	-	-	-	-
Chr02	14003984	14003984	C	T	SNP	.	2531.92	1|1	0|0	0|1	0|1	0|32	31|0	18|15	4|23	0.5455	0.1481	-0.3974	intergenic	Glyma.02G135300(dist=6293),Glyma.02G135400(dist=1248)	-	-	-	-	-	-	-	-	-	-	-
Chr02	14005284	14005284	G	-	Deletion	.	1328.88	1|1	0|0	0|1	0|1	0|24	16|0	7|6	7|7	-	-	-	UTR3	Glyma.02G135400(Glyma.02G135400.1:c.*576delC)	-	-	-	-	-	-	-	-	-	-	-
Chr02	14005287	14005287	G	A	SNP	.	1185.94	1|1	0|0	0|1	0|1	2|22	15|0	7|6	7|7	0.5385	0.5	-0.0385	UTR3	Glyma.02G135400(Glyma.02G135400.1:c.*573C>T)	-	-	-	-	-	-	-	-	-	-	-
Chr02	14005409	14005410	AG	-	Deletion	.	1293.88	1|1	0|0	0|1	0|1	0|20	30|0	9|8	4|6	-	-	-	UTR3	Glyma.02G135400(Glyma.02G135400.1:c.*451_*450delCT)	-	-	-	-	-	-	-	-	-	-	-
Chr02	14006392	14006392	C	A	SNP	.	2776.92	1|1	0|0	0|1	0|1	0|42	49|0	7|17	10|21	0.2917	0.3226	0.0309	intronic	Glyma.02G135400	-	-	BOA	PREDICTED: two-component response regulator-like APRR2 isoform X1 [Glycine max]	-	-	-	-	-	-	-
Chr02	14006578	14006578	T	A	SNP	.	2236.92	1|1	0|0	0|1	0|1	0|36	36|0	16|12	10|17	0.5714	0.3704	-0.201	intronic	Glyma.02G135400	-	-	BOA	PREDICTED: two-component response regulator-like APRR2 isoform X1 [Glycine max]	-	-	-	-	-	-	-
Chr02	14007392	14007392	T	A	SNP	.	2086.92	1|1	0|0	0|1	0|1	0|29	26|0	10|9	3|22	0.5263	0.12	-0.4063	intronic	Glyma.02G135400	-	-	BOA	PREDICTED: two-component response regulator-like APRR2 isoform X1 [Glycine max]	-	-	-	-	-	-	-
Chr02	14012489	14012489	-	A	Insertion	.	933.88	1|1	0|0	0|1	0|1	0|16	24|0	7|5	3|12	-	-	-	intergenic	Glyma.02G135400(dist=4030),Glyma.02G135500(dist=11989)	-	-	-	-	-	-	-	-	-	-	-
Chr02	14013313	14013313	T	C	SNP	.	1143.92	1|1	0|0	0|1	0|1	0|18	14|0	8|9	3|8	0.4706	0.2727	-0.1979	intergenic	Glyma.02G135400(dist=4854),Glyma.02G135500(dist=11165)	-	-	-	-	-	-	-	-	-	-	-
Chr02	14013969	14013969	C	T	SNP	.	1186.92	1|1	0|0	0|1	0|1	0|17	15|0	6|6	3|12	0.5	0.2	-0.3	intergenic	Glyma.02G135400(dist=5510),Glyma.02G135500(dist=10509)	-	-	-	-	-	-	-	-	-	-	-
Chr02	14014042	14014042	T	G	SNP	.	1398.88	1|1	0|0	0|1	1|1	0|21	18|0	5|5	0|12	0.5	0	-0.5	intergenic	Glyma.02G135400(dist=5583),Glyma.02G135500(dist=10436)	-	-	-	-	-	-	-	-	-	-	-
Chr02	14014208	14014217	TTGAGATCTT	-	Deletion	.	2513.88	1|1	0|0	0|1	1|1	0|13	19|0	5|3	1|5	-	-	-	intergenic	Glyma.02G135400(dist=5749),Glyma.02G135500(dist=10261)	-	-	-	-	-	-	-	-	-	-	-
Chr02	14014242	14014242	-	A	Insertion	.	686.95	0|0	1|1	0|1	0|0	21|0	0|19	5|6	6|0	-	-	-	intergenic	Glyma.02G135400(dist=5783),Glyma.02G135500(dist=10236)	-	-	-	-	-	-	-	-	-	-	-
Chr02	14014655	14014658	AAAC	-	Deletion	.	1199.91	1|1	0|0	0|1	0|1	0|15	13|0	2|2	2|6	-	-	-	intergenic	Glyma.02G135400(dist=6196),Glyma.02G135500(dist=9820)	-	-	-	-	-	-	-	-	-	-	-
Chr02	14014806	14014806	G	A	SNP	.	1190.01	1|1	0|0	0|1	0|1	0|15	8|0	6|7	2|14	0.4615	0.125	-0.3365	intergenic	Glyma.02G135400(dist=6347),Glyma.02G135500(dist=9672)	-	-	-	-	-	-	-	-	-	-	-
Chr02	14015091	14015091	A	C	SNP	.	755.93	1|1	0|0	0|1	0|1	0|15	14|0	3|5	4|3	0.375	0.5714	0.1964	intergenic	Glyma.02G135400(dist=6632),Glyma.02G135500(dist=9387)	-	-	-	-	-	-	-	-	-	-	-
Chr02	14015193	14015193	A	-	Deletion	.	605.97	1|1	0|0	0|1	0|1	0|7	12|0	7|5	5|8	-	-	-	intergenic	Glyma.02G135400(dist=6734),Glyma.02G135500(dist=9285)	-	-	-	-	-	-	-	-	-	-	-
Chr02	14016036	14016036	T	-	Deletion	.	1056.88	1|1	0|0	0|1	0|1	0|20	24|0	5|10	5|15	-	-	-	intergenic	Glyma.02G135400(dist=7577),Glyma.02G135500(dist=8442)	-	-	-	-	-	-	-	-	-	-	-
Chr02	14016746	14016746	G	A	SNP	.	1136.06	1|1	0|0	0|1	1|1	0|19	18|0	9|7	1|8	0.5625	0.1111	-0.4514	intergenic	Glyma.02G135400(dist=8287),Glyma.02G135500(dist=7732)	-	-	-	-	-	-	-	-	-	-	-
Chr02	14016811	14016811	-	T	Insertion	.	1162.89	1|1	0|0	0|1	0|1	0|24	12|0	8|6	3|12	-	-	-	intergenic	Glyma.02G135400(dist=8352),Glyma.02G135500(dist=7667)	-	-	-	-	-	-	-	-	-	-	-
Chr02	14016849	14016849	C	T	SNP	.	1416.93	1|1	0|0	0|1	0|1	0|18	14|0	7|10	3|13	0.4118	0.1875	-0.2243	intergenic	Glyma.02G135400(dist=8390),Glyma.02G135500(dist=7629)	-	-	-	-	-	-	-	-	-	-	-
Chr02	14017033	14017033	-	A	Insertion	.	1183.88	1|1	0|0	0|1	0|1	1|25	14|0	10|11	3|13	-	-	-	intergenic	Glyma.02G135400(dist=8574),Glyma.02G135500(dist=7445)	-	-	-	-	-	-	-	-	-	-	-
Chr02	14017438	14017438	G	A	SNP	.	1861.92	1|1	0|0	0|1	0|1	1|28	30|0	12|3	3|21	0.8	0.125	-0.675	intergenic	Glyma.02G135400(dist=8979),Glyma.02G135500(dist=7040)	-	-	-	-	-	-	-	-	-	-	-
Chr02	14017807	14017807	-	C	Insertion	.	1704.88	1|1	0|0	0|1	0|1	0|30	19|0	8|3	3|13	-	-	-	intergenic	Glyma.02G135400(dist=9348),Glyma.02G135500(dist=6671)	-	-	-	-	-	-	-	-	-	-	-
Chr02	14017860	14017860	G	A	SNP	.	1745.97	1|1	0|0	0|1	0|1	0|28	19|0	4|5	2|15	0.4444	0.1176	-0.3268	intergenic	Glyma.02G135400(dist=9401),Glyma.02G135500(dist=6618)	-	-	-	-	-	-	-	-	-	-	-
Chr02	14017937	14017937	T	C	SNP	.	1882.92	1|1	0|0	0|1	0|1	0|31	20|0	11|8	4|14	0.5789	0.2222	-0.3567	intergenic	Glyma.02G135400(dist=9478),Glyma.02G135500(dist=6541)	-	-	-	-	-	-	-	-	-	-	-
Chr02	14018003	14018003	G	T	SNP	.	1779.92	1|1	0|0	0|1	0|1	0|31	14|0	17|6	3|12	0.7391	0.2	-0.5391	intergenic	Glyma.02G135400(dist=9544),Glyma.02G135500(dist=6475)	-	-	-	-	-	-	-	-	-	-	-
Chr02	14018044	14018044	C	T	SNP	.	1848.36	1|1	0|0	0|1	1|1	0|29	13|0	14|12	1|11	0.5385	0.0833	-0.4552	intergenic	Glyma.02G135400(dist=9585),Glyma.02G135500(dist=6434)	-	-	-	-	-	-	-	-	-	-	-
Chr02	14018910	14018910	T	C	SNP	.	885.93	1|1	0|0	0|1	0|1	0|11	17|0	4|7	5|7	0.3636	0.4167	0.0531	intergenic	Glyma.02G135400(dist=10451),Glyma.02G135500(dist=5568)	-	-	-	-	-	-	-	-	-	-	-
Chr02	14019522	14019522	T	C	SNP	.	945.94	1|1	0|0	0|1	0|1	0|16	11|0	14|2	5|12	0.875	0.2941	-0.5809	intergenic	Glyma.02G135400(dist=11063),Glyma.02G135500(dist=4956)	-	-	-	-	-	-	-	-	-	-	-
Chr02	14020769	14020769	-	A	Insertion	.	560.89	1|1	0|0	0|1	0|1	0|14	11|0	9|4	2|6	-	-	-	intergenic	Glyma.02G135400(dist=12310),Glyma.02G135500(dist=3709)	-	-	-	-	-	-	-	-	-	-	-
Chr02	14021491	14021491	C	-	Deletion	.	248.42	1|1	.|.	.|.	.|.	0|7	.|.	.|.	.|.	-	-	-	intergenic	Glyma.02G135400(dist=13032),Glyma.02G135500(dist=2987)	-	-	-	-	-	-	-	-	-	-	-
Chr02	14021534	14021534	-	A	Insertion	.	264.81	1|1	.|.	0|1	.|.	0|5	.|.	2|2	.|.	-	-	-	intergenic	Glyma.02G135400(dist=13075),Glyma.02G135500(dist=2944)	-	-	-	-	-	-	-	-	-	-	-
Chr02	14024046	14024046	T	-	Deletion	.	470.11	1|1	0|0	0|1	1|1	0|10	12|0	3|3	1|5	-	-	-	upstream	Glyma.02G135500	-	-	SRK2E	PREDICTED: serine/threonine-protein kinase SRK2E isoform X2 [Glycine max]	Environmental Information Processing	Signal transduction	ko04075//Plant hormone signal transduction	K14498	-	GO:0017076//purine nucleotide binding;GO:0097159//organic cyclic compound binding;GO:1901363//heterocyclic compound binding;GO:0032553//ribonucleotide binding;GO:0016772//transferase activity, transferring phosphorus-containing groups;GO:0003824//catalytic activity;GO:0043168//anion binding;GO:0032550//purine ribonucleoside binding;GO:0016773//phosphotransferase activity, alcohol group as accepto…	GO:0006796//phosphate-containing compound metabolic process;GO:0044260//cellular macromolecule metabolic process;GO:0006464//cellular protein modification process;GO:0044238//primary metabolic process;GO:0006468//protein phosphorylation;GO:0044267//cellular protein metabolic process;GO:0008152//metabolic process;GO:0043170//macromolecule metabolic process;GO:0016310//phosphorylation;GO:0043412//m…
Chr02	14024837	14024837	C	T	SNP	.	1565.92	1|1	0|0	0|1	0|1	0|24	33|0	16|13	9|10	0.5517	0.4737	-0.078	UTR5	Glyma.02G135500(Glyma.02G135500.3:c.-395C>T,Glyma.02G135500.1:c.-377C>T)	-	-	-	-	-	-	-	-	-	-	-
Chr02	14025163	14025163	-	T	Insertion	.	1261.88	1|1	0|0	0|1	0|1	1|26	26|0	18|9	4|16	-	-	-	UTR5	Glyma.02G135500(Glyma.02G135500.1:c.-51_-50insT)	-	-	-	-	-	-	-	-	-	-	-
Chr02	14025228	14025228	A	G	SNP	.	2037.92	1|1	0|0	0|1	0|1	0|29	28|0	14|10	5|22	0.5833	0.1852	-0.3981	exonic;splicing	Glyma.02G135500;Glyma.02G135500	synonymous SNV	Glyma.02G135500:Glyma.02G135500.1:exon1:c.A15G:p.P5P,	-	-	-	-	-	-	-	-	-
Chr02	14025564	14025564	A	-	Deletion	.	1417.88	1|1	0|0	0|1	0|1	0|16	28|0	13|13	5|19	-	-	-	UTR5	Glyma.02G135500(Glyma.02G135500.4:c.-686del-)	-	-	-	-	-	-	-	-	-	-	-
Chr02	14025580	14025580	C	T	SNP	.	1710.92	1|1	0|0	0|1	0|1	0|19	33|0	14|13	5|20	0.5185	0.2	-0.3185	UTR5	Glyma.02G135500(Glyma.02G135500.4:c.-670C>T)	-	-	-	-	-	-	-	-	-	-	-
Chr02	14025825	14025825	T	G	SNP	.	1694.92	1|1	0|0	0|1	0|1	0|26	42|0	16|9	11|19	0.64	0.3667	-0.2733	intronic	Glyma.02G135500	-	-	SRK2E	PREDICTED: serine/threonine-protein kinase SRK2E isoform X2 [Glycine max]	Environmental Information Processing	Signal transduction	ko04075//Plant hormone signal transduction	K14498	-	GO:0017076//purine nucleotide binding;GO:0097159//organic cyclic compound binding;GO:1901363//heterocyclic compound binding;GO:0032553//ribonucleotide binding;GO:0016772//transferase activity, transferring phosphorus-containing groups;GO:0003824//catalytic activity;GO:0043168//anion binding;GO:0032550//purine ribonucleoside binding;GO:0016773//phosphotransferase activity, alcohol group as accepto…	GO:0006796//phosphate-containing compound metabolic process;GO:0044260//cellular macromolecule metabolic process;GO:0006464//cellular protein modification process;GO:0044238//primary metabolic process;GO:0006468//protein phosphorylation;GO:0044267//cellular protein metabolic process;GO:0008152//metabolic process;GO:0043170//macromolecule metabolic process;GO:0016310//phosphorylation;GO:0043412//m…
Chr02	14026205	14026205	T	A	SNP	.	1602.93	1|1	0|0	0|1	0|1	1|25	35|0	8|9	6|13	0.4706	0.3158	-0.1548	intronic	Glyma.02G135500	-	-	SRK2E	PREDICTED: serine/threonine-protein kinase SRK2E isoform X2 [Glycine max]	Environmental Information Processing	Signal transduction	ko04075//Plant hormone signal transduction	K14498	-	GO:0017076//purine nucleotide binding;GO:0097159//organic cyclic compound binding;GO:1901363//heterocyclic compound binding;GO:0032553//ribonucleotide binding;GO:0016772//transferase activity, transferring phosphorus-containing groups;GO:0003824//catalytic activity;GO:0043168//anion binding;GO:0032550//purine ribonucleoside binding;GO:0016773//phosphotransferase activity, alcohol group as accepto…	GO:0006796//phosphate-containing compound metabolic process;GO:0044260//cellular macromolecule metabolic process;GO:0006464//cellular protein modification process;GO:0044238//primary metabolic process;GO:0006468//protein phosphorylation;GO:0044267//cellular protein metabolic process;GO:0008152//metabolic process;GO:0043170//macromolecule metabolic process;GO:0016310//phosphorylation;GO:0043412//m…
Chr02	14027154	14027154	T	C	SNP	.	987.93	1|1	0|0	0|1	0|1	0|14	18|0	8|4	6|11	0.6667	0.3529	-0.3138	intronic	Glyma.02G135500	-	-	SRK2E	PREDICTED: serine/threonine-protein kinase SRK2E isoform X2 [Glycine max]	Environmental Information Processing	Signal transduction	ko04075//Plant hormone signal transduction	K14498	-	GO:0017076//purine nucleotide binding;GO:0097159//organic cyclic compound binding;GO:1901363//heterocyclic compound binding;GO:0032553//ribonucleotide binding;GO:0016772//transferase activity, transferring phosphorus-containing groups;GO:0003824//catalytic activity;GO:0043168//anion binding;GO:0032550//purine ribonucleoside binding;GO:0016773//phosphotransferase activity, alcohol group as accepto…	GO:0006796//phosphate-containing compound metabolic process;GO:0044260//cellular macromolecule metabolic process;GO:0006464//cellular protein modification process;GO:0044238//primary metabolic process;GO:0006468//protein phosphorylation;GO:0044267//cellular protein metabolic process;GO:0008152//metabolic process;GO:0043170//macromolecule metabolic process;GO:0016310//phosphorylation;GO:0043412//m…
Chr02	14027257	14027257	G	T	SNP	.	966.93	1|1	0|0	0|1	0|1	0|13	18|0	7|5	4|10	0.5833	0.2857	-0.2976	intronic	Glyma.02G135500	-	-	SRK2E	PREDICTED: serine/threonine-protein kinase SRK2E isoform X2 [Glycine max]	Environmental Information Processing	Signal transduction	ko04075//Plant hormone signal transduction	K14498	-	GO:0017076//purine nucleotide binding;GO:0097159//organic cyclic compound binding;GO:1901363//heterocyclic compound binding;GO:0032553//ribonucleotide binding;GO:0016772//transferase activity, transferring phosphorus-containing groups;GO:0003824//catalytic activity;GO:0043168//anion binding;GO:0032550//purine ribonucleoside binding;GO:0016773//phosphotransferase activity, alcohol group as accepto…	GO:0006796//phosphate-containing compound metabolic process;GO:0044260//cellular macromolecule metabolic process;GO:0006464//cellular protein modification process;GO:0044238//primary metabolic process;GO:0006468//protein phosphorylation;GO:0044267//cellular protein metabolic process;GO:0008152//metabolic process;GO:0043170//macromolecule metabolic process;GO:0016310//phosphorylation;GO:0043412//m…
Chr02	14027648	14027648	T	G	SNP	.	1271.92	1|1	0|0	0|1	0|1	0|23	17|0	8|5	5|11	0.6154	0.3125	-0.3029	exonic	Glyma.02G135500	synonymous SNV	Glyma.02G135500:Glyma.02G135500.2:exon8:c.T609G:p.V203V,Glyma.02G135500:Glyma.02G135500.1:exon7:c.T627G:p.V209V,Glyma.02G135500:Glyma.02G135500.3:exon8:c.T609G:p.V203V,Glyma.02G135500:Glyma.02G135500.4:exon7:c.T357G:p.V119V,	SRK2E	PREDICTED: serine/threonine-protein kinase SRK2E isoform X2 [Glycine max]	Environmental Information Processing	Signal transduction	ko04075//Plant hormone signal transduction	K14498	-	GO:0017076//purine nucleotide binding;GO:0097159//organic cyclic compound binding;GO:1901363//heterocyclic compound binding;GO:0032553//ribonucleotide binding;GO:0016772//transferase activity, transferring phosphorus-containing groups;GO:0003824//catalytic activity;GO:0043168//anion binding;GO:0032550//purine ribonucleoside binding;GO:0016773//phosphotransferase activity, alcohol group as accepto…	GO:0006796//phosphate-containing compound metabolic process;GO:0044260//cellular macromolecule metabolic process;GO:0006464//cellular protein modification process;GO:0044238//primary metabolic process;GO:0006468//protein phosphorylation;GO:0044267//cellular protein metabolic process;GO:0008152//metabolic process;GO:0043170//macromolecule metabolic process;GO:0016310//phosphorylation;GO:0043412//m…
Chr02	14027899	14027899	-	TA	Insertion	.	1419.88	1|1	0|0	0|1	0|1	0|19	20|0	13|5	4|9	-	-	-	intronic	Glyma.02G135500	-	-	SRK2E	PREDICTED: serine/threonine-protein kinase SRK2E isoform X2 [Glycine max]	Environmental Information Processing	Signal transduction	ko04075//Plant hormone signal transduction	K14498	-	GO:0017076//purine nucleotide binding;GO:0097159//organic cyclic compound binding;GO:1901363//heterocyclic compound binding;GO:0032553//ribonucleotide binding;GO:0016772//transferase activity, transferring phosphorus-containing groups;GO:0003824//catalytic activity;GO:0043168//anion binding;GO:0032550//purine ribonucleoside binding;GO:0016773//phosphotransferase activity, alcohol group as accepto…	GO:0006796//phosphate-containing compound metabolic process;GO:0044260//cellular macromolecule metabolic process;GO:0006464//cellular protein modification process;GO:0044238//primary metabolic process;GO:0006468//protein phosphorylation;GO:0044267//cellular protein metabolic process;GO:0008152//metabolic process;GO:0043170//macromolecule metabolic process;GO:0016310//phosphorylation;GO:0043412//m…
Chr02	14027926	14027926	G	T	SNP	.	679.93	1|1	0|0	0|1	0|1	0|13	17|0	13|3	6|6	0.8125	0.5	-0.3125	intronic	Glyma.02G135500	-	-	SRK2E	PREDICTED: serine/threonine-protein kinase SRK2E isoform X2 [Glycine max]	Environmental Information Processing	Signal transduction	ko04075//Plant hormone signal transduction	K14498	-	GO:0017076//purine nucleotide binding;GO:0097159//organic cyclic compound binding;GO:1901363//heterocyclic compound binding;GO:0032553//ribonucleotide binding;GO:0016772//transferase activity, transferring phosphorus-containing groups;GO:0003824//catalytic activity;GO:0043168//anion binding;GO:0032550//purine ribonucleoside binding;GO:0016773//phosphotransferase activity, alcohol group as accepto…	GO:0006796//phosphate-containing compound metabolic process;GO:0044260//cellular macromolecule metabolic process;GO:0006464//cellular protein modification process;GO:0044238//primary metabolic process;GO:0006468//protein phosphorylation;GO:0044267//cellular protein metabolic process;GO:0008152//metabolic process;GO:0043170//macromolecule metabolic process;GO:0016310//phosphorylation;GO:0043412//m…
Chr02	14027965	14027965	T	A	SNP	.	396.16	1|1	0|0	0|0	0|1	0|6	21|0	7|1	4|6	0.875	0.4	-0.475	intronic	Glyma.02G135500	-	-	SRK2E	PREDICTED: serine/threonine-protein kinase SRK2E isoform X2 [Glycine max]	Environmental Information Processing	Signal transduction	ko04075//Plant hormone signal transduction	K14498	-	GO:0017076//purine nucleotide binding;GO:0097159//organic cyclic compound binding;GO:1901363//heterocyclic compound binding;GO:0032553//ribonucleotide binding;GO:0016772//transferase activity, transferring phosphorus-containing groups;GO:0003824//catalytic activity;GO:0043168//anion binding;GO:0032550//purine ribonucleoside binding;GO:0016773//phosphotransferase activity, alcohol group as accepto…	GO:0006796//phosphate-containing compound metabolic process;GO:0044260//cellular macromolecule metabolic process;GO:0006464//cellular protein modification process;GO:0044238//primary metabolic process;GO:0006468//protein phosphorylation;GO:0044267//cellular protein metabolic process;GO:0008152//metabolic process;GO:0043170//macromolecule metabolic process;GO:0016310//phosphorylation;GO:0043412//m…
Chr02	14028149	14028149	C	T	SNP	.	1078.92	1|1	0|0	0|1	0|1	0|14	17|0	5|4	5|14	0.5556	0.2632	-0.2924	intronic	Glyma.02G135500	-	-	SRK2E	PREDICTED: serine/threonine-protein kinase SRK2E isoform X2 [Glycine max]	Environmental Information Processing	Signal transduction	ko04075//Plant hormone signal transduction	K14498	-	GO:0017076//purine nucleotide binding;GO:0097159//organic cyclic compound binding;GO:1901363//heterocyclic compound binding;GO:0032553//ribonucleotide binding;GO:0016772//transferase activity, transferring phosphorus-containing groups;GO:0003824//catalytic activity;GO:0043168//anion binding;GO:0032550//purine ribonucleoside binding;GO:0016773//phosphotransferase activity, alcohol group as accepto…	GO:0006796//phosphate-containing compound metabolic process;GO:0044260//cellular macromolecule metabolic process;GO:0006464//cellular protein modification process;GO:0044238//primary metabolic process;GO:0006468//protein phosphorylation;GO:0044267//cellular protein metabolic process;GO:0008152//metabolic process;GO:0043170//macromolecule metabolic process;GO:0016310//phosphorylation;GO:0043412//m…
Chr02	14028212	14028212	A	T	SNP	.	1551.92	1|1	0|0	0|1	0|1	0|21	21|0	9|10	7|15	0.4737	0.3182	-0.1555	intronic	Glyma.02G135500	-	-	SRK2E	PREDICTED: serine/threonine-protein kinase SRK2E isoform X2 [Glycine max]	Environmental Information Processing	Signal transduction	ko04075//Plant hormone signal transduction	K14498	-	GO:0017076//purine nucleotide binding;GO:0097159//organic cyclic compound binding;GO:1901363//heterocyclic compound binding;GO:0032553//ribonucleotide binding;GO:0016772//transferase activity, transferring phosphorus-containing groups;GO:0003824//catalytic activity;GO:0043168//anion binding;GO:0032550//purine ribonucleoside binding;GO:0016773//phosphotransferase activity, alcohol group as accepto…	GO:0006796//phosphate-containing compound metabolic process;GO:0044260//cellular macromolecule metabolic process;GO:0006464//cellular protein modification process;GO:0044238//primary metabolic process;GO:0006468//protein phosphorylation;GO:0044267//cellular protein metabolic process;GO:0008152//metabolic process;GO:0043170//macromolecule metabolic process;GO:0016310//phosphorylation;GO:0043412//m…
Chr02	14028278	14028278	A	C	SNP	.	1267.92	1|1	0|0	0|1	0|1	0|16	20|0	8|9	3|12	0.4706	0.2	-0.2706	intronic	Glyma.02G135500	-	-	SRK2E	PREDICTED: serine/threonine-protein kinase SRK2E isoform X2 [Glycine max]	Environmental Information Processing	Signal transduction	ko04075//Plant hormone signal transduction	K14498	-	GO:0017076//purine nucleotide binding;GO:0097159//organic cyclic compound binding;GO:1901363//heterocyclic compound binding;GO:0032553//ribonucleotide binding;GO:0016772//transferase activity, transferring phosphorus-containing groups;GO:0003824//catalytic activity;GO:0043168//anion binding;GO:0032550//purine ribonucleoside binding;GO:0016773//phosphotransferase activity, alcohol group as accepto…	GO:0006796//phosphate-containing compound metabolic process;GO:0044260//cellular macromolecule metabolic process;GO:0006464//cellular protein modification process;GO:0044238//primary metabolic process;GO:0006468//protein phosphorylation;GO:0044267//cellular protein metabolic process;GO:0008152//metabolic process;GO:0043170//macromolecule metabolic process;GO:0016310//phosphorylation;GO:0043412//m…
Chr02	14028698	14028698	-	GT	Insertion	.	1815.88	1|1	0|0	0|1	0|1	0|22	22|0	15|4	8|18	-	-	-	UTR3	Glyma.02G135500(Glyma.02G135500.2:c.*65_*66insGT,Glyma.02G135500.3:c.*65_*66insGT,Glyma.02G135500.1:c.*65_*66insGT,Glyma.02G135500.4:c.*65_*66insGT)	-	-	-	-	-	-	-	-	-	-	-
Chr02	14028860	14028860	C	T	SNP	.	1640.92	1|1	0|0	0|1	0|1	0|29	31|0	11|5	8|16	0.6875	0.3333	-0.3542	UTR3	Glyma.02G135500(Glyma.02G135500.3:c.*227C>T,Glyma.02G135500.1:c.*227C>T,Glyma.02G135500.4:c.*227C>T)	-	-	-	-	-	-	-	-	-	-	-
Chr02	14028904	14028904	C	T	SNP	.	1555.92	1|1	0|0	0|1	0|1	0|24	26|0	13|4	4|18	0.7647	0.1818	-0.5829	downstream	Glyma.02G135500	-	-	SRK2E	PREDICTED: serine/threonine-protein kinase SRK2E isoform X2 [Glycine max]	Environmental Information Processing	Signal transduction	ko04075//Plant hormone signal transduction	K14498	-	GO:0017076//purine nucleotide binding;GO:0097159//organic cyclic compound binding;GO:1901363//heterocyclic compound binding;GO:0032553//ribonucleotide binding;GO:0016772//transferase activity, transferring phosphorus-containing groups;GO:0003824//catalytic activity;GO:0043168//anion binding;GO:0032550//purine ribonucleoside binding;GO:0016773//phosphotransferase activity, alcohol group as accepto…	GO:0006796//phosphate-containing compound metabolic process;GO:0044260//cellular macromolecule metabolic process;GO:0006464//cellular protein modification process;GO:0044238//primary metabolic process;GO:0006468//protein phosphorylation;GO:0044267//cellular protein metabolic process;GO:0008152//metabolic process;GO:0043170//macromolecule metabolic process;GO:0016310//phosphorylation;GO:0043412//m…
Chr02	14028923	14028923	C	T	SNP	.	1624.92	1|1	0|0	0|1	0|1	0|26	28|0	9|5	5|16	0.6429	0.2381	-0.4048	downstream	Glyma.02G135500	-	-	SRK2E	PREDICTED: serine/threonine-protein kinase SRK2E isoform X2 [Glycine max]	Environmental Information Processing	Signal transduction	ko04075//Plant hormone signal transduction	K14498	-	GO:0017076//purine nucleotide binding;GO:0097159//organic cyclic compound binding;GO:1901363//heterocyclic compound binding;GO:0032553//ribonucleotide binding;GO:0016772//transferase activity, transferring phosphorus-containing groups;GO:0003824//catalytic activity;GO:0043168//anion binding;GO:0032550//purine ribonucleoside binding;GO:0016773//phosphotransferase activity, alcohol group as accepto…	GO:0006796//phosphate-containing compound metabolic process;GO:0044260//cellular macromolecule metabolic process;GO:0006464//cellular protein modification process;GO:0044238//primary metabolic process;GO:0006468//protein phosphorylation;GO:0044267//cellular protein metabolic process;GO:0008152//metabolic process;GO:0043170//macromolecule metabolic process;GO:0016310//phosphorylation;GO:0043412//m…
Chr02	14029446	14029446	T	C	SNP	.	1979.92	1|1	0|0	0|1	0|1	0|30	30|0	13|13	5|18	0.5	0.2174	-0.2826	downstream	Glyma.02G135500,Glyma.02G135600	-	-	-	-	-	-	-	-	-	-	-
Chr02	14029465	14029465	T	A	SNP	.	1967.92	1|1	0|0	0|1	0|1	0|29	28|0	11|13	4|14	0.4583	0.2222	-0.2361	downstream	Glyma.02G135500,Glyma.02G135600	-	-	-	-	-	-	-	-	-	-	-
Chr02	14029569	14029570	TG	-	Deletion	.	2751.88	1|1	0|0	0|1	0|1	0|32	22|0	12|7	4|20	-	-	-	downstream	Glyma.02G135500,Glyma.02G135600	-	-	-	-	-	-	-	-	-	-	-
Chr02	14029698	14029698	-	TT	Insertion	.	1611.88	1|1	0|0	0|1	0|1	0|25	19|0	8|5	4|14	-	-	-	downstream	Glyma.02G135500,Glyma.02G135600	-	-	-	-	-	-	-	-	-	-	-
Chr02	14029720	14029720	G	C	SNP	.	1661.92	1|1	0|0	0|1	0|1	0|28	24|0	9|5	4|16	0.6429	0.2	-0.4429	downstream	Glyma.02G135500,Glyma.02G135600	-	-	-	-	-	-	-	-	-	-	-
Chr02	14029903	14029903	C	-	Deletion	.	1115.48	1|1	0|0	0|0	0|1	1|15	16|0	7|1	4|15	-	-	-	downstream	Glyma.02G135600	-	-	-	LINE-1 reverse transcriptase isogeny, partial [Cajanus cajan]	Genetic Information Processing	Replication and repair	ko03420//Nucleotide excision repair;ko03030//DNA replication;ko03440//Homologous recombination;ko03430//Mismatch repair	K07466	-	-	-
Chr02	14029962	14029962	G	A	SNP	.	925.96	1|1	0|0	0|0	0|1	0|14	12|0	6|1	4|11	0.8571	0.2667	-0.5904	downstream	Glyma.02G135600	-	-	-	LINE-1 reverse transcriptase isogeny, partial [Cajanus cajan]	Genetic Information Processing	Replication and repair	ko03420//Nucleotide excision repair;ko03030//DNA replication;ko03440//Homologous recombination;ko03430//Mismatch repair	K07466	-	-	-
Chr02	14029977	14029977	A	G	SNP	.	778.98	1|1	0|0	0|0	0|1	0|13	9|0	6|1	4|10	0.8571	0.2857	-0.5714	downstream	Glyma.02G135600	-	-	-	LINE-1 reverse transcriptase isogeny, partial [Cajanus cajan]	Genetic Information Processing	Replication and repair	ko03420//Nucleotide excision repair;ko03030//DNA replication;ko03440//Homologous recombination;ko03430//Mismatch repair	K07466	-	-	-
Chr02	14029980	14029980	G	A	SNP	.	818.14	1|1	0|0	0|0	0|1	0|13	8|0	6|1	4|10	0.8571	0.2857	-0.5714	downstream	Glyma.02G135600	-	-	-	LINE-1 reverse transcriptase isogeny, partial [Cajanus cajan]	Genetic Information Processing	Replication and repair	ko03420//Nucleotide excision repair;ko03030//DNA replication;ko03440//Homologous recombination;ko03430//Mismatch repair	K07466	-	-	-
Chr02	14030044	14030044	A	-	Deletion	.	346.68	1|1	0|0	0|0	1|1	0|8	12|0	2|1	0|3	-	-	-	downstream	Glyma.02G135600	-	-	-	LINE-1 reverse transcriptase isogeny, partial [Cajanus cajan]	Genetic Information Processing	Replication and repair	ko03420//Nucleotide excision repair;ko03030//DNA replication;ko03440//Homologous recombination;ko03430//Mismatch repair	K07466	-	-	-
Chr02	14030101	14030101	T	-	Deletion	.	320.4	1|1	0|0	0|0	1|1	0|7	11|0	4|0	1|3	-	-	-	downstream	Glyma.02G135600	-	-	-	LINE-1 reverse transcriptase isogeny, partial [Cajanus cajan]	Genetic Information Processing	Replication and repair	ko03420//Nucleotide excision repair;ko03030//DNA replication;ko03440//Homologous recombination;ko03430//Mismatch repair	K07466	-	-	-
Chr02	14030143	14030143	-	T	Insertion	.	332.11	1|1	0|0	0|0	0|1	0|6	13|0	4|1	3|6	-	-	-	downstream	Glyma.02G135600	-	-	-	LINE-1 reverse transcriptase isogeny, partial [Cajanus cajan]	Genetic Information Processing	Replication and repair	ko03420//Nucleotide excision repair;ko03030//DNA replication;ko03440//Homologous recombination;ko03430//Mismatch repair	K07466	-	-	-
Chr02	14030165	14030165	T	G	SNP	.	551.1	1|1	0|0	0|1	0|1	0|6	13|0	4|3	3|8	0.5714	0.2727	-0.2987	downstream	Glyma.02G135600	-	-	-	LINE-1 reverse transcriptase isogeny, partial [Cajanus cajan]	Genetic Information Processing	Replication and repair	ko03420//Nucleotide excision repair;ko03030//DNA replication;ko03440//Homologous recombination;ko03430//Mismatch repair	K07466	-	-	-
Chr02	14030209	14030209	C	G	SNP	.	719.03	1|1	0|0	0|1	0|1	0|7	12|0	3|4	4|10	0.4286	0.2857	-0.1429	downstream	Glyma.02G135600	-	-	-	LINE-1 reverse transcriptase isogeny, partial [Cajanus cajan]	Genetic Information Processing	Replication and repair	ko03420//Nucleotide excision repair;ko03030//DNA replication;ko03440//Homologous recombination;ko03430//Mismatch repair	K07466	-	-	-
Chr02	14030291	14030291	T	-	Deletion	.	882.18	1|1	0|0	0|1	1|1	0|15	23|0	4|4	1|13	-	-	-	downstream	Glyma.02G135600	-	-	-	LINE-1 reverse transcriptase isogeny, partial [Cajanus cajan]	Genetic Information Processing	Replication and repair	ko03420//Nucleotide excision repair;ko03030//DNA replication;ko03440//Homologous recombination;ko03430//Mismatch repair	K07466	-	-	-
Chr02	14030689	14030689	-	T	Insertion	.	1238.87	1|1	0|0	0|1	1|1	1|27	24|0	10|7	1|11	-	-	-	upstream	Glyma.02G135600	-	-	-	LINE-1 reverse transcriptase isogeny, partial [Cajanus cajan]	Genetic Information Processing	Replication and repair	ko03420//Nucleotide excision repair;ko03030//DNA replication;ko03440//Homologous recombination;ko03430//Mismatch repair	K07466	-	-	-
Chr02	14030847	14030847	C	A	SNP	.	1404.92	1|1	0|0	0|1	0|1	0|23	23|0	16|7	9|9	0.6957	0.5	-0.1957	upstream	Glyma.02G135600	-	-	-	LINE-1 reverse transcriptase isogeny, partial [Cajanus cajan]	Genetic Information Processing	Replication and repair	ko03420//Nucleotide excision repair;ko03030//DNA replication;ko03440//Homologous recombination;ko03430//Mismatch repair	K07466	-	-	-
Chr02	14030884	14030884	C	T	SNP	.	1698.92	1|1	0|0	0|1	0|1	0|27	22|0	13|10	7|10	0.5652	0.4118	-0.1534	upstream	Glyma.02G135600	-	-	-	LINE-1 reverse transcriptase isogeny, partial [Cajanus cajan]	Genetic Information Processing	Replication and repair	ko03420//Nucleotide excision repair;ko03030//DNA replication;ko03440//Homologous recombination;ko03430//Mismatch repair	K07466	-	-	-
Chr02	14031186	14031186	-	AA	Insertion	.	1588.88	1|1	0|0	0|1	0|1	0|21	17|0	10|12	6|16	-	-	-	upstream	Glyma.02G135600	-	-	-	LINE-1 reverse transcriptase isogeny, partial [Cajanus cajan]	Genetic Information Processing	Replication and repair	ko03420//Nucleotide excision repair;ko03030//DNA replication;ko03440//Homologous recombination;ko03430//Mismatch repair	K07466	-	-	-
Chr02	14031956	14031956	-	A	Insertion	.	145.81	1|1	0|0	0|0	1|1	0|4	7|0	3|0	0|2	-	-	-	downstream	Glyma.02G135700	-	-	POK2	PREDICTED: LOW QUALITY PROTEIN: phragmoplast orienting kinesin 2-like [Glycine max]	-	-	-	-	GO:0044424//intracellular part;GO:0005622//intracellular;GO:0043229//intracellular organelle;GO:0043226//organelle;GO:0032991//macromolecular complex;GO:0044422//organelle part;GO:0044430//cytoskeletal part;GO:0043234//protein complex;GO:0044464//cell part;GO:0043228//non-membrane-bounded organelle;GO:0044446//intracellular organelle part;GO:0005856//cytoskeleton;GO:0015630//microtubule cytoskele…	GO:0030554//adenyl nucleotide binding;GO:0016462//pyrophosphatase activity;GO:0032555//purine ribonucleotide binding;GO:0032550//purine ribonucleoside binding;GO:0000166//nucleotide binding;GO:0017076//purine nucleotide binding;GO:0035639//purine ribonucleoside triphosphate binding;GO:0032549//ribonucleoside binding;GO:1901363//heterocyclic compound binding;GO:0016818//hydrolase activity, acting …	GO:0009987//cellular process;GO:0007017//microtubule-based process;GO:0044699//single-organism process;GO:0006928//movement of cell or subcellular component;GO:0007018//microtubule-based movement;GO:0044763//single-organism cellular process
Chr02	14032305	14032305	A	G	SNP	.	1265.94	1|1	0|0	0|1	0|1	0|20	10|0	9|5	3|14	0.6429	0.1765	-0.4664	UTR3	Glyma.02G135700(Glyma.02G135700.1:c.*172T>C)	-	-	-	-	-	-	-	-	-	-	-
Chr02	14033171	14033171	A	T	SNP	.	2217.92	1|1	0|0	0|1	0|1	0|37	36|0	9|4	5|21	0.6923	0.1923	-0.5	intronic	Glyma.02G135700	-	-	POK2	PREDICTED: LOW QUALITY PROTEIN: phragmoplast orienting kinesin 2-like [Glycine max]	-	-	-	-	GO:0044424//intracellular part;GO:0005622//intracellular;GO:0043229//intracellular organelle;GO:0043226//organelle;GO:0032991//macromolecular complex;GO:0044422//organelle part;GO:0044430//cytoskeletal part;GO:0043234//protein complex;GO:0044464//cell part;GO:0043228//non-membrane-bounded organelle;GO:0044446//intracellular organelle part;GO:0005856//cytoskeleton;GO:0015630//microtubule cytoskele…	GO:0030554//adenyl nucleotide binding;GO:0016462//pyrophosphatase activity;GO:0032555//purine ribonucleotide binding;GO:0032550//purine ribonucleoside binding;GO:0000166//nucleotide binding;GO:0017076//purine nucleotide binding;GO:0035639//purine ribonucleoside triphosphate binding;GO:0032549//ribonucleoside binding;GO:1901363//heterocyclic compound binding;GO:0016818//hydrolase activity, acting …	GO:0009987//cellular process;GO:0007017//microtubule-based process;GO:0044699//single-organism process;GO:0006928//movement of cell or subcellular component;GO:0007018//microtubule-based movement;GO:0044763//single-organism cellular process
Chr02	14034949	14034949	-	T	Insertion	.	1440.88	1|1	0|0	0|1	0|1	0|22	24|0	11|10	4|16	-	-	-	intronic	Glyma.02G135700	-	-	POK2	PREDICTED: LOW QUALITY PROTEIN: phragmoplast orienting kinesin 2-like [Glycine max]	-	-	-	-	GO:0044424//intracellular part;GO:0005622//intracellular;GO:0043229//intracellular organelle;GO:0043226//organelle;GO:0032991//macromolecular complex;GO:0044422//organelle part;GO:0044430//cytoskeletal part;GO:0043234//protein complex;GO:0044464//cell part;GO:0043228//non-membrane-bounded organelle;GO:0044446//intracellular organelle part;GO:0005856//cytoskeleton;GO:0015630//microtubule cytoskele…	GO:0030554//adenyl nucleotide binding;GO:0016462//pyrophosphatase activity;GO:0032555//purine ribonucleotide binding;GO:0032550//purine ribonucleoside binding;GO:0000166//nucleotide binding;GO:0017076//purine nucleotide binding;GO:0035639//purine ribonucleoside triphosphate binding;GO:0032549//ribonucleoside binding;GO:1901363//heterocyclic compound binding;GO:0016818//hydrolase activity, acting …	GO:0009987//cellular process;GO:0007017//microtubule-based process;GO:0044699//single-organism process;GO:0006928//movement of cell or subcellular component;GO:0007018//microtubule-based movement;GO:0044763//single-organism cellular process
Chr02	14035015	14035015	T	A	SNP	.	1925.92	1|1	0|0	0|1	0|1	0|31	26|0	17|10	14|15	0.6296	0.4828	-0.1468	intronic	Glyma.02G135700	-	-	POK2	PREDICTED: LOW QUALITY PROTEIN: phragmoplast orienting kinesin 2-like [Glycine max]	-	-	-	-	GO:0044424//intracellular part;GO:0005622//intracellular;GO:0043229//intracellular organelle;GO:0043226//organelle;GO:0032991//macromolecular complex;GO:0044422//organelle part;GO:0044430//cytoskeletal part;GO:0043234//protein complex;GO:0044464//cell part;GO:0043228//non-membrane-bounded organelle;GO:0044446//intracellular organelle part;GO:0005856//cytoskeleton;GO:0015630//microtubule cytoskele…	GO:0030554//adenyl nucleotide binding;GO:0016462//pyrophosphatase activity;GO:0032555//purine ribonucleotide binding;GO:0032550//purine ribonucleoside binding;GO:0000166//nucleotide binding;GO:0017076//purine nucleotide binding;GO:0035639//purine ribonucleoside triphosphate binding;GO:0032549//ribonucleoside binding;GO:1901363//heterocyclic compound binding;GO:0016818//hydrolase activity, acting …	GO:0009987//cellular process;GO:0007017//microtubule-based process;GO:0044699//single-organism process;GO:0006928//movement of cell or subcellular component;GO:0007018//microtubule-based movement;GO:0044763//single-organism cellular process
Chr02	14035866	14035866	T	C	SNP	.	1293.92	1|1	0|0	0|1	0|1	0|22	26|0	11|10	7|10	0.5238	0.4118	-0.112	intronic	Glyma.02G135700	-	-	POK2	PREDICTED: LOW QUALITY PROTEIN: phragmoplast orienting kinesin 2-like [Glycine max]	-	-	-	-	GO:0044424//intracellular part;GO:0005622//intracellular;GO:0043229//intracellular organelle;GO:0043226//organelle;GO:0032991//macromolecular complex;GO:0044422//organelle part;GO:0044430//cytoskeletal part;GO:0043234//protein complex;GO:0044464//cell part;GO:0043228//non-membrane-bounded organelle;GO:0044446//intracellular organelle part;GO:0005856//cytoskeleton;GO:0015630//microtubule cytoskele…	GO:0030554//adenyl nucleotide binding;GO:0016462//pyrophosphatase activity;GO:0032555//purine ribonucleotide binding;GO:0032550//purine ribonucleoside binding;GO:0000166//nucleotide binding;GO:0017076//purine nucleotide binding;GO:0035639//purine ribonucleoside triphosphate binding;GO:0032549//ribonucleoside binding;GO:1901363//heterocyclic compound binding;GO:0016818//hydrolase activity, acting …	GO:0009987//cellular process;GO:0007017//microtubule-based process;GO:0044699//single-organism process;GO:0006928//movement of cell or subcellular component;GO:0007018//microtubule-based movement;GO:0044763//single-organism cellular process
Chr02	14036592	14036592	T	A	SNP	.	682.92	1|1	0|0	0|0	0|1	0|11	13|0	8|0	3|10	1	0.2308	-0.7692	intronic	Glyma.02G135700	-	-	POK2	PREDICTED: LOW QUALITY PROTEIN: phragmoplast orienting kinesin 2-like [Glycine max]	-	-	-	-	GO:0044424//intracellular part;GO:0005622//intracellular;GO:0043229//intracellular organelle;GO:0043226//organelle;GO:0032991//macromolecular complex;GO:0044422//organelle part;GO:0044430//cytoskeletal part;GO:0043234//protein complex;GO:0044464//cell part;GO:0043228//non-membrane-bounded organelle;GO:0044446//intracellular organelle part;GO:0005856//cytoskeleton;GO:0015630//microtubule cytoskele…	GO:0030554//adenyl nucleotide binding;GO:0016462//pyrophosphatase activity;GO:0032555//purine ribonucleotide binding;GO:0032550//purine ribonucleoside binding;GO:0000166//nucleotide binding;GO:0017076//purine nucleotide binding;GO:0035639//purine ribonucleoside triphosphate binding;GO:0032549//ribonucleoside binding;GO:1901363//heterocyclic compound binding;GO:0016818//hydrolase activity, acting …	GO:0009987//cellular process;GO:0007017//microtubule-based process;GO:0044699//single-organism process;GO:0006928//movement of cell or subcellular component;GO:0007018//microtubule-based movement;GO:0044763//single-organism cellular process
Chr02	14037273	14037273	A	G	SNP	.	1625.93	1|1	0|0	0|1	1|1	0|26	34|0	19|8	2|18	0.7037	0.1	-0.6037	exonic	Glyma.02G135700	nonsynonymous SNV	Glyma.02G135700:Glyma.02G135700.1:exon17:c.T5291C:p.V1764A,	POK2	PREDICTED: LOW QUALITY PROTEIN: phragmoplast orienting kinesin 2-like [Glycine max]	-	-	-	-	GO:0044424//intracellular part;GO:0005622//intracellular;GO:0043229//intracellular organelle;GO:0043226//organelle;GO:0032991//macromolecular complex;GO:0044422//organelle part;GO:0044430//cytoskeletal part;GO:0043234//protein complex;GO:0044464//cell part;GO:0043228//non-membrane-bounded organelle;GO:0044446//intracellular organelle part;GO:0005856//cytoskeleton;GO:0015630//microtubule cytoskele…	GO:0030554//adenyl nucleotide binding;GO:0016462//pyrophosphatase activity;GO:0032555//purine ribonucleotide binding;GO:0032550//purine ribonucleoside binding;GO:0000166//nucleotide binding;GO:0017076//purine nucleotide binding;GO:0035639//purine ribonucleoside triphosphate binding;GO:0032549//ribonucleoside binding;GO:1901363//heterocyclic compound binding;GO:0016818//hydrolase activity, acting …	GO:0009987//cellular process;GO:0007017//microtubule-based process;GO:0044699//single-organism process;GO:0006928//movement of cell or subcellular component;GO:0007018//microtubule-based movement;GO:0044763//single-organism cellular process
Chr02	14037473	14037473	G	T	SNP	.	1719.92	1|1	0|0	0|1	0|1	0|24	27|1	10|13	3|15	0.4348	0.1667	-0.2681	exonic	Glyma.02G135700	synonymous SNV	Glyma.02G135700:Glyma.02G135700.1:exon17:c.C5091A:p.A1697A,	POK2	PREDICTED: LOW QUALITY PROTEIN: phragmoplast orienting kinesin 2-like [Glycine max]	-	-	-	-	GO:0044424//intracellular part;GO:0005622//intracellular;GO:0043229//intracellular organelle;GO:0043226//organelle;GO:0032991//macromolecular complex;GO:0044422//organelle part;GO:0044430//cytoskeletal part;GO:0043234//protein complex;GO:0044464//cell part;GO:0043228//non-membrane-bounded organelle;GO:0044446//intracellular organelle part;GO:0005856//cytoskeleton;GO:0015630//microtubule cytoskele…	GO:0030554//adenyl nucleotide binding;GO:0016462//pyrophosphatase activity;GO:0032555//purine ribonucleotide binding;GO:0032550//purine ribonucleoside binding;GO:0000166//nucleotide binding;GO:0017076//purine nucleotide binding;GO:0035639//purine ribonucleoside triphosphate binding;GO:0032549//ribonucleoside binding;GO:1901363//heterocyclic compound binding;GO:0016818//hydrolase activity, acting …	GO:0009987//cellular process;GO:0007017//microtubule-based process;GO:0044699//single-organism process;GO:0006928//movement of cell or subcellular component;GO:0007018//microtubule-based movement;GO:0044763//single-organism cellular process
Chr02	14037665	14037665	A	G	SNP	.	1103.92	1|1	0|0	0|1	0|1	0|20	38|0	13|4	7|12	0.7647	0.3684	-0.3963	exonic	Glyma.02G135700	synonymous SNV	Glyma.02G135700:Glyma.02G135700.1:exon17:c.T4899C:p.L1633L,	POK2	PREDICTED: LOW QUALITY PROTEIN: phragmoplast orienting kinesin 2-like [Glycine max]	-	-	-	-	GO:0044424//intracellular part;GO:0005622//intracellular;GO:0043229//intracellular organelle;GO:0043226//organelle;GO:0032991//macromolecular complex;GO:0044422//organelle part;GO:0044430//cytoskeletal part;GO:0043234//protein complex;GO:0044464//cell part;GO:0043228//non-membrane-bounded organelle;GO:0044446//intracellular organelle part;GO:0005856//cytoskeleton;GO:0015630//microtubule cytoskele…	GO:0030554//adenyl nucleotide binding;GO:0016462//pyrophosphatase activity;GO:0032555//purine ribonucleotide binding;GO:0032550//purine ribonucleoside binding;GO:0000166//nucleotide binding;GO:0017076//purine nucleotide binding;GO:0035639//purine ribonucleoside triphosphate binding;GO:0032549//ribonucleoside binding;GO:1901363//heterocyclic compound binding;GO:0016818//hydrolase activity, acting …	GO:0009987//cellular process;GO:0007017//microtubule-based process;GO:0044699//single-organism process;GO:0006928//movement of cell or subcellular component;GO:0007018//microtubule-based movement;GO:0044763//single-organism cellular process
Chr02	14037923	14037923	T	A	SNP	.	2141.25	1|1	0|0	0|1	1|1	0|34	37|0	18|13	2|19	0.5806	0.0952	-0.4854	exonic	Glyma.02G135700	synonymous SNV	Glyma.02G135700:Glyma.02G135700.1:exon17:c.A4641T:p.V1547V,	POK2	PREDICTED: LOW QUALITY PROTEIN: phragmoplast orienting kinesin 2-like [Glycine max]	-	-	-	-	GO:0044424//intracellular part;GO:0005622//intracellular;GO:0043229//intracellular organelle;GO:0043226//organelle;GO:0032991//macromolecular complex;GO:0044422//organelle part;GO:0044430//cytoskeletal part;GO:0043234//protein complex;GO:0044464//cell part;GO:0043228//non-membrane-bounded organelle;GO:0044446//intracellular organelle part;GO:0005856//cytoskeleton;GO:0015630//microtubule cytoskele…	GO:0030554//adenyl nucleotide binding;GO:0016462//pyrophosphatase activity;GO:0032555//purine ribonucleotide binding;GO:0032550//purine ribonucleoside binding;GO:0000166//nucleotide binding;GO:0017076//purine nucleotide binding;GO:0035639//purine ribonucleoside triphosphate binding;GO:0032549//ribonucleoside binding;GO:1901363//heterocyclic compound binding;GO:0016818//hydrolase activity, acting …	GO:0009987//cellular process;GO:0007017//microtubule-based process;GO:0044699//single-organism process;GO:0006928//movement of cell or subcellular component;GO:0007018//microtubule-based movement;GO:0044763//single-organism cellular process
Chr02	14038362	14038362	C	T	SNP	.	1547.92	1|1	0|0	0|1	0|1	0|27	24|0	10|5	5|16	0.6667	0.2381	-0.4286	exonic	Glyma.02G135700	nonsynonymous SNV	Glyma.02G135700:Glyma.02G135700.1:exon17:c.G4202A:p.S1401N,	POK2	PREDICTED: LOW QUALITY PROTEIN: phragmoplast orienting kinesin 2-like [Glycine max]	-	-	-	-	GO:0044424//intracellular part;GO:0005622//intracellular;GO:0043229//intracellular organelle;GO:0043226//organelle;GO:0032991//macromolecular complex;GO:0044422//organelle part;GO:0044430//cytoskeletal part;GO:0043234//protein complex;GO:0044464//cell part;GO:0043228//non-membrane-bounded organelle;GO:0044446//intracellular organelle part;GO:0005856//cytoskeleton;GO:0015630//microtubule cytoskele…	GO:0030554//adenyl nucleotide binding;GO:0016462//pyrophosphatase activity;GO:0032555//purine ribonucleotide binding;GO:0032550//purine ribonucleoside binding;GO:0000166//nucleotide binding;GO:0017076//purine nucleotide binding;GO:0035639//purine ribonucleoside triphosphate binding;GO:0032549//ribonucleoside binding;GO:1901363//heterocyclic compound binding;GO:0016818//hydrolase activity, acting …	GO:0009987//cellular process;GO:0007017//microtubule-based process;GO:0044699//single-organism process;GO:0006928//movement of cell or subcellular component;GO:0007018//microtubule-based movement;GO:0044763//single-organism cellular process
Chr02	14039119	14039119	T	A	SNP	.	2133.92	1|1	0|0	0|1	0|1	0|36	25|0	11|5	7|19	0.6875	0.2692	-0.4183	exonic	Glyma.02G135700	nonsynonymous SNV	Glyma.02G135700:Glyma.02G135700.1:exon17:c.A3445T:p.T1149S,	POK2	PREDICTED: LOW QUALITY PROTEIN: phragmoplast orienting kinesin 2-like [Glycine max]	-	-	-	-	GO:0044424//intracellular part;GO:0005622//intracellular;GO:0043229//intracellular organelle;GO:0043226//organelle;GO:0032991//macromolecular complex;GO:0044422//organelle part;GO:0044430//cytoskeletal part;GO:0043234//protein complex;GO:0044464//cell part;GO:0043228//non-membrane-bounded organelle;GO:0044446//intracellular organelle part;GO:0005856//cytoskeleton;GO:0015630//microtubule cytoskele…	GO:0030554//adenyl nucleotide binding;GO:0016462//pyrophosphatase activity;GO:0032555//purine ribonucleotide binding;GO:0032550//purine ribonucleoside binding;GO:0000166//nucleotide binding;GO:0017076//purine nucleotide binding;GO:0035639//purine ribonucleoside triphosphate binding;GO:0032549//ribonucleoside binding;GO:1901363//heterocyclic compound binding;GO:0016818//hydrolase activity, acting …	GO:0009987//cellular process;GO:0007017//microtubule-based process;GO:0044699//single-organism process;GO:0006928//movement of cell or subcellular component;GO:0007018//microtubule-based movement;GO:0044763//single-organism cellular process
Chr02	14039203	14039203	T	C	SNP	.	1929.92	1|1	0|0	0|1	0|1	0|32	33|0	8|5	9|17	0.6154	0.3462	-0.2692	intronic	Glyma.02G135700	-	-	POK2	PREDICTED: LOW QUALITY PROTEIN: phragmoplast orienting kinesin 2-like [Glycine max]	-	-	-	-	GO:0044424//intracellular part;GO:0005622//intracellular;GO:0043229//intracellular organelle;GO:0043226//organelle;GO:0032991//macromolecular complex;GO:0044422//organelle part;GO:0044430//cytoskeletal part;GO:0043234//protein complex;GO:0044464//cell part;GO:0043228//non-membrane-bounded organelle;GO:0044446//intracellular organelle part;GO:0005856//cytoskeleton;GO:0015630//microtubule cytoskele…	GO:0030554//adenyl nucleotide binding;GO:0016462//pyrophosphatase activity;GO:0032555//purine ribonucleotide binding;GO:0032550//purine ribonucleoside binding;GO:0000166//nucleotide binding;GO:0017076//purine nucleotide binding;GO:0035639//purine ribonucleoside triphosphate binding;GO:0032549//ribonucleoside binding;GO:1901363//heterocyclic compound binding;GO:0016818//hydrolase activity, acting …	GO:0009987//cellular process;GO:0007017//microtubule-based process;GO:0044699//single-organism process;GO:0006928//movement of cell or subcellular component;GO:0007018//microtubule-based movement;GO:0044763//single-organism cellular process
Chr02	14039204	14039204	T	C	SNP	.	1895.92	1|1	0|0	0|1	0|1	0|33	33|0	8|5	9|17	0.6154	0.3462	-0.2692	intronic	Glyma.02G135700	-	-	POK2	PREDICTED: LOW QUALITY PROTEIN: phragmoplast orienting kinesin 2-like [Glycine max]	-	-	-	-	GO:0044424//intracellular part;GO:0005622//intracellular;GO:0043229//intracellular organelle;GO:0043226//organelle;GO:0032991//macromolecular complex;GO:0044422//organelle part;GO:0044430//cytoskeletal part;GO:0043234//protein complex;GO:0044464//cell part;GO:0043228//non-membrane-bounded organelle;GO:0044446//intracellular organelle part;GO:0005856//cytoskeleton;GO:0015630//microtubule cytoskele…	GO:0030554//adenyl nucleotide binding;GO:0016462//pyrophosphatase activity;GO:0032555//purine ribonucleotide binding;GO:0032550//purine ribonucleoside binding;GO:0000166//nucleotide binding;GO:0017076//purine nucleotide binding;GO:0035639//purine ribonucleoside triphosphate binding;GO:0032549//ribonucleoside binding;GO:1901363//heterocyclic compound binding;GO:0016818//hydrolase activity, acting …	GO:0009987//cellular process;GO:0007017//microtubule-based process;GO:0044699//single-organism process;GO:0006928//movement of cell or subcellular component;GO:0007018//microtubule-based movement;GO:0044763//single-organism cellular process
Chr02	14039621	14039621	G	T	SNP	.	2046.92	1|1	0|0	0|1	0|1	0|36	27|0	10|7	7|19	0.5882	0.2692	-0.319	exonic	Glyma.02G135700	synonymous SNV	Glyma.02G135700:Glyma.02G135700.1:exon16:c.C3261A:p.S1087S,	POK2	PREDICTED: LOW QUALITY PROTEIN: phragmoplast orienting kinesin 2-like [Glycine max]	-	-	-	-	GO:0044424//intracellular part;GO:0005622//intracellular;GO:0043229//intracellular organelle;GO:0043226//organelle;GO:0032991//macromolecular complex;GO:0044422//organelle part;GO:0044430//cytoskeletal part;GO:0043234//protein complex;GO:0044464//cell part;GO:0043228//non-membrane-bounded organelle;GO:0044446//intracellular organelle part;GO:0005856//cytoskeleton;GO:0015630//microtubule cytoskele…	GO:0030554//adenyl nucleotide binding;GO:0016462//pyrophosphatase activity;GO:0032555//purine ribonucleotide binding;GO:0032550//purine ribonucleoside binding;GO:0000166//nucleotide binding;GO:0017076//purine nucleotide binding;GO:0035639//purine ribonucleoside triphosphate binding;GO:0032549//ribonucleoside binding;GO:1901363//heterocyclic compound binding;GO:0016818//hydrolase activity, acting …	GO:0009987//cellular process;GO:0007017//microtubule-based process;GO:0044699//single-organism process;GO:0006928//movement of cell or subcellular component;GO:0007018//microtubule-based movement;GO:0044763//single-organism cellular process
Chr02	14041493	14041493	A	G	SNP	.	1614.92	1|1	0|0	0|1	0|1	0|25	22|0	14|9	4|11	0.6087	0.2667	-0.342	exonic	Glyma.02G135700	nonsynonymous SNV	Glyma.02G135700:Glyma.02G135700.1:exon15:c.T1502C:p.I501T,	POK2	PREDICTED: LOW QUALITY PROTEIN: phragmoplast orienting kinesin 2-like [Glycine max]	-	-	-	-	GO:0044424//intracellular part;GO:0005622//intracellular;GO:0043229//intracellular organelle;GO:0043226//organelle;GO:0032991//macromolecular complex;GO:0044422//organelle part;GO:0044430//cytoskeletal part;GO:0043234//protein complex;GO:0044464//cell part;GO:0043228//non-membrane-bounded organelle;GO:0044446//intracellular organelle part;GO:0005856//cytoskeleton;GO:0015630//microtubule cytoskele…	GO:0030554//adenyl nucleotide binding;GO:0016462//pyrophosphatase activity;GO:0032555//purine ribonucleotide binding;GO:0032550//purine ribonucleoside binding;GO:0000166//nucleotide binding;GO:0017076//purine nucleotide binding;GO:0035639//purine ribonucleoside triphosphate binding;GO:0032549//ribonucleoside binding;GO:1901363//heterocyclic compound binding;GO:0016818//hydrolase activity, acting …	GO:0009987//cellular process;GO:0007017//microtubule-based process;GO:0044699//single-organism process;GO:0006928//movement of cell or subcellular component;GO:0007018//microtubule-based movement;GO:0044763//single-organism cellular process
Chr02	14050105	14050105	G	-	Deletion	.	5364.31	1|1	1|1	1|1	1|1	0|40	0|35	0|20	0|38	-	-	-	intergenic	Glyma.02G135700(dist=1701),Glyma.02G135800(dist=15719)	-	-	-	-	-	-	-	-	-	-	-
Chr02	14050176	14050176	G	C	SNP	.	2614.92	1|1	0|0	0|1	0|1	0|39	37|0	15|5	11|30	0.75	0.2683	-0.4817	intergenic	Glyma.02G135700(dist=1772),Glyma.02G135800(dist=15648)	-	-	-	-	-	-	-	-	-	-	-
Chr02	14050811	14050811	T	G	SNP	.	1787.92	1|1	0|0	0|1	0|1	0|26	34|0	12|9	4|17	0.5714	0.1905	-0.3809	intergenic	Glyma.02G135700(dist=2407),Glyma.02G135800(dist=15013)	-	-	-	-	-	-	-	-	-	-	-
Chr02	14051065	14051065	C	G	SNP	.	1425.92	1|1	0|0	0|1	0|1	0|21	20|0	11|5	6|17	0.6875	0.2609	-0.4266	intergenic	Glyma.02G135700(dist=2661),Glyma.02G135800(dist=14759)	-	-	-	-	-	-	-	-	-	-	-
Chr02	14051117	14051117	A	G	SNP	.	1025.92	1|1	0|0	0|1	0|1	0|17	18|0	10|4	3|9	0.7143	0.25	-0.4643	intergenic	Glyma.02G135700(dist=2713),Glyma.02G135800(dist=14707)	-	-	-	-	-	-	-	-	-	-	-
Chr02	14051260	14051260	G	A	SNP	.	797.03	1|1	0|0	0|1	1|1	0|14	15|0	6|2	1|7	0.75	0.125	-0.625	intergenic	Glyma.02G135700(dist=2856),Glyma.02G135800(dist=14564)	-	-	-	-	-	-	-	-	-	-	-
Chr02	14051320	14051320	-	A	Insertion	.	260.93	1|1	0|0	0|0	1|1	0|8	5|0	2|0	0|3	-	-	-	intergenic	Glyma.02G135700(dist=2916),Glyma.02G135800(dist=14504)	-	-	-	-	-	-	-	-	-	-	-
Chr02	14051660	14051660	-	T	Insertion	.	199.92	1|1	0|0	0|0	1|1	0|4	3|0	2|1	1|5	-	-	-	intergenic	Glyma.02G135700(dist=3256),Glyma.02G135800(dist=14164)	-	-	-	-	-	-	-	-	-	-	-
Chr02	14052218	14052219	AT	-	Deletion	.	777.33	1|1	0|0	1|1	1|1	0|5	6|0	1|3	0|10	-	-	-	intergenic	Glyma.02G135700(dist=3814),Glyma.02G135800(dist=13605)	-	-	-	-	-	-	-	-	-	-	-
Chr02	14053214	14053215	AG	-	Deletion	.	2101.88	1|1	0|0	0|1	0|1	0|21	35|0	6|8	5|16	-	-	-	intergenic	Glyma.02G135700(dist=4810),Glyma.02G135800(dist=12609)	-	-	-	-	-	-	-	-	-	-	-
Chr02	14053328	14053331	AAAA	-	Deletion	.	4116.18	1|1	1|1	1|1	0|1	0|25	1|19	0|16	2|10	-	-	-	intergenic	Glyma.02G135700(dist=4924),Glyma.02G135800(dist=12493)	-	-	-	-	-	-	-	-	-	-	-
Chr02	14053544	14053544	A	G	SNP	.	1025.32	0|0	1|1	0|1	0|1	27|0	2|21	11|14	18|5	0.56	0.2174	-0.3426	intergenic	Glyma.02G135700(dist=5140),Glyma.02G135800(dist=12280)	-	-	-	-	-	-	-	-	-	-	-
Chr02	14053990	14053990	C	A	SNP	.	687.99	0|0	1|1	0|1	0|0	16|0	1|12	5|9	14|1	0.6429	0.0667	-0.5762	intergenic	Glyma.02G135700(dist=5586),Glyma.02G135800(dist=11834)	-	-	-	-	-	-	-	-	-	-	-
Chr02	14054263	14054263	-	AA	Insertion	.	431.93	0|0	1|1	0|1	0|0	13|0	0|10	2|2	6|1	-	-	-	intergenic	Glyma.02G135700(dist=5859),Glyma.02G135800(dist=11561)	-	-	-	-	-	-	-	-	-	-	-
Chr02	14054357	14054358	TT	-	Deletion	.	273.16	0|0	1|1	0|1	0|0	12|0	0|6	3|2	7|0	-	-	-	intergenic	Glyma.02G135700(dist=5953),Glyma.02G135800(dist=11466)	-	-	-	-	-	-	-	-	-	-	-
Chr02	14054688	14054688	C	T	SNP	.	288.34	0|0	1|1	0|1	0|1	8|0	0|5	8|4	12|2	0.3333	0.1429	-0.1904	intergenic	Glyma.02G135700(dist=6284),Glyma.02G135800(dist=11136)	-	-	-	-	-	-	-	-	-	-	-
Chr02	14054851	14054851	G	A	SNP	.	232.64	0|0	1|1	0|1	0|0	5|0	0|5	5|3	9|1	0.375	0.1	-0.275	intergenic	Glyma.02G135700(dist=6447),Glyma.02G135800(dist=10973)	-	-	-	-	-	-	-	-	-	-	-
Chr02	14054883	14054883	T	A	SNP	.	228.7	0|0	1|1	0|1	0|1	4|0	0|4	6|3	10|2	0.3333	0.1667	-0.1666	intergenic	Glyma.02G135700(dist=6479),Glyma.02G135800(dist=10941)	-	-	-	-	-	-	-	-	-	-	-
Chr02	14054898	14054898	-	A	Insertion	.	399.83	1|1	0|0	0|1	0|1	0|5	4|0	2|4	4|8	-	-	-	intergenic	Glyma.02G135700(dist=6494),Glyma.02G135800(dist=10926)	-	-	-	-	-	-	-	-	-	-	-
Chr02	14055594	14055594	-	A	Insertion	.	415.34	.|.	1|1	1|1	.|.	.|.	0|6	0|4	.|.	-	-	-	intergenic	Glyma.02G135700(dist=7190),Glyma.02G135800(dist=10230)	-	-	-	-	-	-	-	-	-	-	-
Chr02	14055604	14055604	-	A	Insertion	.	454.32	.|.	1|1	1|1	.|.	.|.	0|6	0|3	.|.	-	-	-	intergenic	Glyma.02G135700(dist=7200),Glyma.02G135800(dist=10220)	-	-	-	-	-	-	-	-	-	-	-
Chr02	14055768	14055768	-	TCC	Insertion	.	385.01	1|1	.|.	.|.	.|.	0|5	.|.	.|.	.|.	-	-	-	intergenic	Glyma.02G135700(dist=7364),Glyma.02G135800(dist=10056)	-	-	-	-	-	-	-	-	-	-	-
Chr02	14056337	14056337	A	C	SNP	.	880.34	0|0	1|1	0|1	0|1	14|0	1|17	4|7	10|2	0.6364	0.1667	-0.4697	intergenic	Glyma.02G135700(dist=7933),Glyma.02G135800(dist=9487)	-	-	-	-	-	-	-	-	-	-	-
Chr02	14056602	14056602	C	T	SNP	.	607.44	0|0	1|1	0|1	0|0	14|0	1|15	6|4	11|0	0.4	0	-0.4	intergenic	Glyma.02G135700(dist=8198),Glyma.02G135800(dist=9222)	-	-	-	-	-	-	-	-	-	-	-
Chr02	14056675	14056675	A	G	SNP	.	964.89	0|0	1|1	0|1	0|0	21|0	0|20	5|9	11|1	0.6429	0.0833	-0.5596	intergenic	Glyma.02G135700(dist=8271),Glyma.02G135800(dist=9149)	-	-	-	-	-	-	-	-	-	-	-
Chr02	14056942	14056942	G	A	SNP	.	809.1	0|0	1|1	0|1	0|1	16|0	1|13	6|8	7|4	0.5714	0.3636	-0.2078	intergenic	Glyma.02G135700(dist=8538),Glyma.02G135800(dist=8882)	-	-	-	-	-	-	-	-	-	-	-
Chr02	14057256	14057256	G	A	SNP	.	1574.92	1|1	0|0	0|1	0|1	0|27	29|0	9|7	6|16	0.5625	0.2727	-0.2898	intergenic	Glyma.02G135700(dist=8852),Glyma.02G135800(dist=8568)	-	-	-	-	-	-	-	-	-	-	-
Chr02	14057338	14057338	G	A	SNP	.	1315.54	0|0	1|1	0|1	0|0	38|0	2|26	10|14	18|0	0.5833	0	-0.5833	intergenic	Glyma.02G135700(dist=8934),Glyma.02G135800(dist=8486)	-	-	-	-	-	-	-	-	-	-	-
Chr02	14057431	14057431	A	-	Deletion	.	1939.86	0|0	0|1	0|1	0|1	36|0	5|28	9|19	17|2	-	-	-	intergenic	Glyma.02G135700(dist=9027),Glyma.02G135800(dist=8393)	-	-	-	-	-	-	-	-	-	-	-
Chr02	14057552	14057552	T	C	SNP	.	1572.92	0|0	1|1	0|1	0|1	45|0	1|32	5|12	23|5	0.7059	0.1786	-0.5273	intergenic	Glyma.02G135700(dist=9148),Glyma.02G135800(dist=8272)	-	-	-	-	-	-	-	-	-	-	-
Chr02	14057577	14057577	A	G	SNP	.	1559.92	0|0	1|1	0|1	0|1	48|0	1|32	8|8	23|5	0.5	0.1786	-0.3214	intergenic	Glyma.02G135700(dist=9173),Glyma.02G135800(dist=8247)	-	-	-	-	-	-	-	-	-	-	-
Chr02	14057638	14057638	G	A	SNP	.	2164.92	1|1	0|0	0|1	0|1	0|36	23|0	12|9	7|17	0.5714	0.2917	-0.2797	intergenic	Glyma.02G135700(dist=9234),Glyma.02G135800(dist=8186)	-	-	-	-	-	-	-	-	-	-	-
Chr02	14057661	14057661	T	C	SNP	.	1152.94	0|0	1|1	0|1	0|1	32|0	1|24	7|11	18|4	0.6111	0.1818	-0.4293	intergenic	Glyma.02G135700(dist=9257),Glyma.02G135800(dist=8163)	-	-	-	-	-	-	-	-	-	-	-
Chr02	14057684	14057684	T	G	SNP	.	1132	0|0	1|1	0|1	0|0	26|0	1|21	8|13	20|2	0.619	0.0909	-0.5281	intergenic	Glyma.02G135700(dist=9280),Glyma.02G135800(dist=8140)	-	-	-	-	-	-	-	-	-	-	-
Chr02	14057738	14057738	G	A	SNP	.	1170.4	0|0	1|1	0|1	0|0	20|0	0|21	5|12	17|1	0.7059	0.0556	-0.6503	intergenic	Glyma.02G135700(dist=9334),Glyma.02G135800(dist=8086)	-	-	-	-	-	-	-	-	-	-	-
Chr02	14057740	14057740	A	G	SNP	.	1495.01	1|1	0|0	0|1	0|1	0|21	22|0	12|5	2|16	0.7059	0.1111	-0.5948	intergenic	Glyma.02G135700(dist=9336),Glyma.02G135800(dist=8084)	-	-	-	-	-	-	-	-	-	-	-
Chr02	14057780	14057780	C	G	SNP	.	966.04	0|0	1|1	0|1	0|1	25|0	2|23	2|8	13|2	0.8	0.1333	-0.6667	intergenic	Glyma.02G135700(dist=9376),Glyma.02G135800(dist=8044)	-	-	-	-	-	-	-	-	-	-	-
Chr02	14057900	14057900	A	C	SNP	.	888.95	1|1	0|0	0|0	0|1	0|20	12|0	6|1	2|5	0.8571	0.2857	-0.5714	intergenic	Glyma.02G135700(dist=9496),Glyma.02G135800(dist=7924)	-	-	-	-	-	-	-	-	-	-	-
Chr02	14059100	14059100	-	T	Insertion	.	225.27	0|0	1|1	0|1	.|.	3|0	1|6	2|2	.|.	-	-	-	intergenic	Glyma.02G135700(dist=10696),Glyma.02G135800(dist=6724)	-	-	-	-	-	-	-	-	-	-	-
Chr02	14059301	14059301	-	TTT	Insertion	.	225.32	0|0	1|1	0|1	0|0	10|0	0|3	4|3	3|0	-	-	-	intergenic	Glyma.02G135700(dist=10897),Glyma.02G135800(dist=6523)	-	-	-	-	-	-	-	-	-	-	-
Chr02	14059311	14059312	CG	-	Deletion	.	257.5	0|0	1|1	0|1	0|0	10|0	0|3	5|3	3|0	-	-	-	intergenic	Glyma.02G135700(dist=10907),Glyma.02G135800(dist=6512)	-	-	-	-	-	-	-	-	-	-	-
Chr02	14059423	14059423	G	A	SNP	.	407.19	0|0	1|1	0|1	0|0	13|0	1|7	10|6	10|0	0.375	0	-0.375	intergenic	Glyma.02G135700(dist=11019),Glyma.02G135800(dist=6401)	-	-	-	-	-	-	-	-	-	-	-
Chr02	14059432	14059432	C	T	SNP	.	1092.04	1|1	0|0	0|1	1|1	0|14	8|0	5|10	1|9	0.3333	0.1	-0.2333	intergenic	Glyma.02G135700(dist=11028),Glyma.02G135800(dist=6392)	-	-	-	-	-	-	-	-	-	-	-
Chr02	14059466	14059466	T	C	SNP	.	339.06	0|0	1|1	0|1	0|0	11|0	1|6	7|5	7|0	0.4167	0	-0.4167	intergenic	Glyma.02G135700(dist=11062),Glyma.02G135800(dist=6358)	-	-	-	-	-	-	-	-	-	-	-
Chr02	14059535	14059535	-	T	Insertion	.	764.98	1|1	1|1	1|1	.|.	0|10	0|4	0|6	.|.	-	-	-	intergenic	Glyma.02G135700(dist=11131),Glyma.02G135800(dist=6289)	-	-	-	-	-	-	-	-	-	-	-
Chr02	14059765	14059765	C	T	SNP	.	1326.92	1|1	0|0	0|1	0|1	0|17	16|0	4|9	2|12	0.3077	0.1429	-0.1648	intergenic	Glyma.02G135700(dist=11361),Glyma.02G135800(dist=6059)	-	-	-	-	-	-	-	-	-	-	-
Chr02	14059881	14059881	G	A	SNP	.	664.06	0|0	1|1	0|1	0|0	21|0	0|15	9|5	8|1	0.3571	0.1111	-0.246	intergenic	Glyma.02G135700(dist=11477),Glyma.02G135800(dist=5943)	-	-	-	-	-	-	-	-	-	-	-
Chr02	14059916	14059916	C	T	SNP	.	626.53	0|0	1|1	0|1	0|0	19|0	1|17	6|4	9|1	0.4	0.1	-0.3	intergenic	Glyma.02G135700(dist=11512),Glyma.02G135800(dist=5908)	-	-	-	-	-	-	-	-	-	-	-
Chr02	14059990	14059990	G	A	SNP	.	753.92	0|0	1|1	0|1	0|0	25|0	2|20	3|4	14|1	0.5714	0.0667	-0.5047	intergenic	Glyma.02G135700(dist=11586),Glyma.02G135800(dist=5834)	-	-	-	-	-	-	-	-	-	-	-
Chr02	14060138	14060138	G	A	SNP	.	941.92	1|1	0|0	0|1	0|1	0|14	21|0	6|6	4|6	0.5	0.4	-0.1	intergenic	Glyma.02G135700(dist=11734),Glyma.02G135800(dist=5686)	-	-	-	-	-	-	-	-	-	-	-
Chr02	14060170	14060170	C	T	SNP	.	758.92	0|0	1|1	0|1	0|1	16|0	0|16	4|6	5|2	0.6	0.2857	-0.3143	intergenic	Glyma.02G135700(dist=11766),Glyma.02G135800(dist=5654)	-	-	-	-	-	-	-	-	-	-	-
Chr02	14060550	14060550	A	G	SNP	.	524.07	0|0	1|1	0|1	0|1	18|0	1|10	8|5	14|4	0.3846	0.2222	-0.1624	intergenic	Glyma.02G135700(dist=12146),Glyma.02G135800(dist=5274)	-	-	-	-	-	-	-	-	-	-	-
Chr02	14060703	14060703	-	TCGAAGTTTTCAG	Insertion	.	2740.87	0|0	0|1	0|1	0|0	25|2	2|12	5|6	13|0	-	-	-	intergenic	Glyma.02G135700(dist=12299),Glyma.02G135800(dist=5121)	-	-	-	-	-	-	-	-	-	-	-
Chr02	14060704	14060704	C	T	SNP	.	1546.92	1|1	0|0	0|1	0|1	0|28	16|0	8|5	2|11	0.6154	0.1538	-0.4616	intergenic	Glyma.02G135700(dist=12300),Glyma.02G135800(dist=5120)	-	-	-	-	-	-	-	-	-	-	-
Chr02	14060719	14060719	G	A	SNP	.	1574.92	1|1	0|0	0|1	0|1	0|25	20|0	8|5	3|13	0.6154	0.1875	-0.4279	intergenic	Glyma.02G135700(dist=12315),Glyma.02G135800(dist=5105)	-	-	-	-	-	-	-	-	-	-	-
Chr02	14060765	14060765	C	T	SNP	.	932.41	0|0	1|1	0|1	0|0	31|0	2|20	6|7	18|1	0.5385	0.0526	-0.4859	intergenic	Glyma.02G135700(dist=12361),Glyma.02G135800(dist=5059)	-	-	-	-	-	-	-	-	-	-	-
Chr02	14060800	14060800	T	A	SNP	.	1792.92	1|1	0|0	0|1	0|1	1|30	24|0	6|6	9|16	0.5	0.36	-0.14	intergenic	Glyma.02G135700(dist=12396),Glyma.02G135800(dist=5024)	-	-	-	-	-	-	-	-	-	-	-
Chr02	14060878	14060878	T	G	SNP	.	1686.93	1|1	0|0	0|1	0|1	2|27	21|0	7|10	7|12	0.4118	0.3684	-0.0434	intergenic	Glyma.02G135700(dist=12474),Glyma.02G135800(dist=4946)	-	-	-	-	-	-	-	-	-	-	-
Chr02	14060879	14060879	A	G	SNP	.	1010.03	0|0	1|1	0|1	0|1	28|0	1|21	11|6	14|5	0.3529	0.2632	-0.0897	intergenic	Glyma.02G135700(dist=12475),Glyma.02G135800(dist=4945)	-	-	-	-	-	-	-	-	-	-	-
Chr02	14060914	14060914	T	C	SNP	.	1286.93	0|0	1|1	0|1	0|1	16|0	1|24	10|9	9|5	0.4737	0.3571	-0.1166	intergenic	Glyma.02G135700(dist=12510),Glyma.02G135800(dist=4910)	-	-	-	-	-	-	-	-	-	-	-
Chr02	14060926	14060926	-	T	Insertion	.	971.4	0|0	1|1	0|1	0|0	15|0	1|24	10|9	11|1	-	-	-	intergenic	Glyma.02G135700(dist=12522),Glyma.02G135800(dist=4898)	-	-	-	-	-	-	-	-	-	-	-
Chr02	14061409	14061410	AA	-	Deletion	.	1925.31	1|1	1|1	1|1	0|1	0|7	0|18	0|11	3|10	-	-	-	intergenic	Glyma.02G135700(dist=13005),Glyma.02G135800(dist=4414)	-	-	-	-	-	-	-	-	-	-	-
Chr02	14061523	14061523	A	-	Deletion	.	638.06	0|0	1|1	0|1	0|1	11|0	0|6	5|11	9|3	-	-	-	intergenic	Glyma.02G135700(dist=13119),Glyma.02G135800(dist=4301)	-	-	-	-	-	-	-	-	-	-	-
Chr02	14061529	14061529	A	G	SNP	.	632.26	0|0	1|1	0|1	0|1	11|0	0|7	5|12	11|3	0.7059	0.2143	-0.4916	intergenic	Glyma.02G135700(dist=13125),Glyma.02G135800(dist=4295)	-	-	-	-	-	-	-	-	-	-	-
Chr02	14061608	14061608	G	A	SNP	.	975.97	1|1	0|0	0|1	0|1	0|18	10|0	8|5	6|10	0.6154	0.375	-0.2404	intergenic	Glyma.02G135700(dist=13204),Glyma.02G135800(dist=4216)	-	-	-	-	-	-	-	-	-	-	-
Chr02	14061616	14061617	TA	-	Deletion	.	1014.89	0|0	1|1	0|1	0|1	19|0	0|10	4|8	10|4	-	-	-	intergenic	Glyma.02G135700(dist=13212),Glyma.02G135800(dist=4207)	-	-	-	-	-	-	-	-	-	-	-
Chr02	14061987	14061987	G	T	SNP	.	870.93	1|1	0|0	0|1	0|1	0|15	15|0	9|8	11|5	0.5294	0.6875	0.1581	intergenic	Glyma.02G135700(dist=13583),Glyma.02G135800(dist=3837)	-	-	-	-	-	-	-	-	-	-	-
Chr02	14062132	14062132	C	T	SNP	.	836.99	1|1	0|0	1|1	0|1	0|15	15|0	1|8	13|4	0.1111	0.7647	0.6536	intergenic	Glyma.02G135700(dist=13728),Glyma.02G135800(dist=3692)	-	-	-	-	-	-	-	-	-	-	-
Chr02	14062435	14062435	T	C	SNP	.	654.01	1|1	0|0	0|1	0|1	0|9	8|0	2|7	4|4	0.2222	0.5	0.2778	intergenic	Glyma.02G135700(dist=14031),Glyma.02G135800(dist=3389)	-	-	-	-	-	-	-	-	-	-	-
Chr02	14062469	14062469	T	C	SNP	.	554.09	1|1	0|0	0|1	0|1	0|9	7|0	4|5	3|4	0.4444	0.4286	-0.0158	intergenic	Glyma.02G135700(dist=14065),Glyma.02G135800(dist=3355)	-	-	-	-	-	-	-	-	-	-	-
Chr02	14062479	14062479	T	C	SNP	.	548.05	1|1	0|0	0|1	0|1	0|8	8|0	4|3	3|6	0.5714	0.3333	-0.2381	intergenic	Glyma.02G135700(dist=14075),Glyma.02G135800(dist=3345)	-	-	-	-	-	-	-	-	-	-	-
Chr02	14063923	14063923	C	T	SNP	.	672.19	0|0	1|1	0|1	0|0	24|0	0|16	5|6	10|1	0.5455	0.0909	-0.4546	intergenic	Glyma.02G135700(dist=15519),Glyma.02G135800(dist=1901)	-	-	-	-	-	-	-	-	-	-	-
Chr02	14063930	14063930	-	T	Insertion	.	888.88	1|1	0|0	0|1	0|1	0|22	14|0	6|4	3|9	-	-	-	intergenic	Glyma.02G135700(dist=15526),Glyma.02G135800(dist=1894)	-	-	-	-	-	-	-	-	-	-	-
Chr02	14064190	14064190	G	C	SNP	.	1556.92	1|1	0|0	0|1	0|1	0|27	20|0	13|6	3|13	0.6842	0.1875	-0.4967	intergenic	Glyma.02G135700(dist=15786),Glyma.02G135800(dist=1634)	-	-	-	-	-	-	-	-	-	-	-
Chr02	14064291	14064291	T	C	SNP	.	1670.92	1|1	0|0	0|1	0|1	0|26	21|0	10|10	5|13	0.5	0.2778	-0.2222	intergenic	Glyma.02G135700(dist=15887),Glyma.02G135800(dist=1533)	-	-	-	-	-	-	-	-	-	-	-
Chr02	14064369	14064370	CA	-	Deletion	.	1451.86	0|0	0|1	0|1	0|1	21|0	4|24	6|5	16|4	-	-	-	intergenic	Glyma.02G135700(dist=15965),Glyma.02G135800(dist=1454)	-	-	-	-	-	-	-	-	-	-	-
Chr02	14064487	14064488	TA	-	Deletion	.	2549.88	1|1	0|1	1|1	0|1	0|21	2|17	0|8	5|8	-	-	-	intergenic	Glyma.02G135700(dist=16083),Glyma.02G135800(dist=1336)	-	-	-	-	-	-	-	-	-	-	-
Chr02	14065360	14065360	-	GA	Insertion	.	1650.91	1|1	0|1	1|1	1|1	0|12	2|6	0|13	1|7	-	-	-	upstream	Glyma.02G135800	-	-	-	hypothetical protein glysoja_032559 [Glycine soja]	-	-	-	-	-	-	-
Chr02	14065376	14065376	-	G	Insertion	.	508.86	0|0	0|1	0|1	0|1	13|0	2|7	7|5	5|3	-	-	-	upstream	Glyma.02G135800	-	-	-	hypothetical protein glysoja_032559 [Glycine soja]	-	-	-	-	-	-	-
Chr02	14065377	14065377	-	A	Insertion	.	731.29	1|1	0|0	1|1	1|1	0|13	2|0	0|9	1|6	-	-	-	upstream	Glyma.02G135800	-	-	-	hypothetical protein glysoja_032559 [Glycine soja]	-	-	-	-	-	-	-
Chr02	14065424	14065424	-	AT	Insertion	.	703.08	1|1	1|1	1|1	0|1	0|13	1|7	1|5	2|8	-	-	-	upstream	Glyma.02G135800	-	-	-	hypothetical protein glysoja_032559 [Glycine soja]	-	-	-	-	-	-	-
Chr02	14065639	14065639	C	T	SNP	.	1400.92	1|1	0|0	0|1	0|1	0|27	21|0	6|6	2|7	0.5	0.2222	-0.2778	upstream	Glyma.02G135800	-	-	-	hypothetical protein glysoja_032559 [Glycine soja]	-	-	-	-	-	-	-
Chr02	14066246	14066246	-	T	Insertion	.	1541.88	1|1	0|0	0|1	0|1	0|29	28|1	9|7	7|23	-	-	-	UTR3	Glyma.02G135800(Glyma.02G135800.1:c.*145_*146insT)	-	-	-	-	-	-	-	-	-	-	-
Chr02	14066315	14066315	-	GAT	Insertion	.	5202.86	1|1	1|1	1|1	0|1	0|31	2|18	0|15	9|26	-	-	-	UTR3	Glyma.02G135800(Glyma.02G135800.1:c.*214_*215insGAT)	-	-	-	-	-	-	-	-	-	-	-
Chr02	14066387	14066387	C	G	SNP	.	1179.94	0|0	1|1	0|1	0|1	36|1	2|20	3|12	24|4	0.8	0.1429	-0.6571	UTR3	Glyma.02G135800(Glyma.02G135800.1:c.*286C>G)	-	-	-	-	-	-	-	-	-	-	-
Chr02	14066484	14066484	T	-	Deletion	.	2145.29	1|1	1|1	1|1	0|1	0|23	1|21	0|14	7|20	-	-	-	UTR3	Glyma.02G135800(Glyma.02G135800.1:c.*383delT)	-	-	-	-	-	-	-	-	-	-	-
Chr02	14066712	14066713	TT	-	Deletion	.	2837.3	1|1	1|1	1|1	0|1	0|26	1|23	0|10	7|9	-	-	-	downstream	Glyma.02G135800	-	-	-	hypothetical protein glysoja_032559 [Glycine soja]	-	-	-	-	-	-	-
Chr02	14067168	14067168	T	A	SNP	.	1139.92	1|1	0|0	0|1	0|1	0|16	17|0	6|4	5|12	0.6	0.2941	-0.3059	downstream	Glyma.02G135800	-	-	-	hypothetical protein glysoja_032559 [Glycine soja]	-	-	-	-	-	-	-
Chr02	14068091	14068091	-	AA	Insertion	.	225.55	.|.	1|1	1|1	.|.	.|.	0|5	1|2	.|.	-	-	-	intergenic	Glyma.02G135800(dist=1527),Glyma.02G135900(dist=18767)	-	-	-	-	-	-	-	-	-	-	-
Chr02	14068134	14068134	A	-	Deletion	.	322.26	0|0	1|1	0|1	.|.	3|0	1|8	3|2	.|.	-	-	-	intergenic	Glyma.02G135800(dist=1570),Glyma.02G135900(dist=18724)	-	-	-	-	-	-	-	-	-	-	-
Chr02	14068317	14068317	-	TTCGAT	Insertion	.	1325.87	0|0	1|1	0|1	1|1	11|0	1|9	2|4	1|3	-	-	-	intergenic	Glyma.02G135800(dist=1753),Glyma.02G135900(dist=18541)	-	-	-	-	-	-	-	-	-	-	-
Chr02	14068336	14068336	-	G	Insertion	.	1656.03	1|1	1|1	1|1	1|1	0|13	1|13	0|9	0|4	-	-	-	intergenic	Glyma.02G135800(dist=1772),Glyma.02G135900(dist=18522)	-	-	-	-	-	-	-	-	-	-	-
Chr02	14068420	14068420	A	T	SNP	.	759.04	0|0	1|1	0|1	0|1	20|0	1|13	8|8	7|2	0.5	0.2222	-0.2778	intergenic	Glyma.02G135800(dist=1856),Glyma.02G135900(dist=18438)	-	-	-	-	-	-	-	-	-	-	-
Chr02	14068428	14068428	-	AAAA	Insertion	.	1087.87	0|0	1|1	0|1	0|1	19|0	1|11	7|8	8|2	-	-	-	intergenic	Glyma.02G135800(dist=1864),Glyma.02G135900(dist=18430)	-	-	-	-	-	-	-	-	-	-	-
Chr02	14068733	14068735	CAA	-	Deletion	.	948.28	0|0	0|1	1|1	0|1	12|0	2|6	1|6	7|5	-	-	-	intergenic	Glyma.02G135800(dist=2169),Glyma.02G135900(dist=18123)	-	-	-	-	-	-	-	-	-	-	-
Chr02	14068734	14068734	A	-	Deletion	.	553.81	1|1	0|1	1|1	1|1	0|10	2|6	0|7	1|11	-	-	-	intergenic	Glyma.02G135800(dist=2170),Glyma.02G135900(dist=18124)	-	-	-	-	-	-	-	-	-	-	-
Chr02	14068780	14068780	A	-	Deletion	.	270.87	0|0	0|1	1|1	0|1	15|0	2|4	1|2	5|4	-	-	-	intergenic	Glyma.02G135800(dist=2216),Glyma.02G135900(dist=18078)	-	-	-	-	-	-	-	-	-	-	-
Chr02	14069130	14069131	TT	-	Deletion	.	728.15	1|1	.|.	1|1	1|1	0|5	.|.	0|4	1|5	-	-	-	intergenic	Glyma.02G135800(dist=2566),Glyma.02G135900(dist=17727)	-	-	-	-	-	-	-	-	-	-	-
Chr02	14069572	14069574	TTA	-	Deletion	.	495.02	0|0	1|1	1|1	0|0	6|0	1|5	0|4	6|0	-	-	-	intergenic	Glyma.02G135800(dist=3008),Glyma.02G135900(dist=17284)	-	-	-	-	-	-	-	-	-	-	-
Chr02	14070057	14070057	-	A	Insertion	.	412.08	0|0	1|1	0|1	0|1	3|0	0|10	4|3	2|2	-	-	-	intergenic	Glyma.02G135800(dist=3493),Glyma.02G135900(dist=16801)	-	-	-	-	-	-	-	-	-	-	-
Chr02	14070192	14070192	C	A	SNP	.	637.24	0|0	1|1	0|1	0|1	14|0	1|10	6|9	13|3	0.6	0.1875	-0.4125	intergenic	Glyma.02G135800(dist=3628),Glyma.02G135900(dist=16666)	-	-	-	-	-	-	-	-	-	-	-
Chr02	14070244	14070244	A	G	SNP	.	202.03	0|0	1|1	0|1	0|0	16|0	1|3	4|5	14|1	0.5556	0.0667	-0.4889	intergenic	Glyma.02G135800(dist=3680),Glyma.02G135900(dist=16614)	-	-	-	-	-	-	-	-	-	-	-
Chr02	14070292	14070292	G	T	SNP	.	306.62	0|0	1|1	0|1	0|0	26|0	1|5	9|5	15|1	0.3571	0.0625	-0.2946	intergenic	Glyma.02G135800(dist=3728),Glyma.02G135900(dist=16566)	-	-	-	-	-	-	-	-	-	-	-
Chr02	14070402	14070402	A	T	SNP	.	1068.7	0|0	1|1	0|1	0|1	31|0	2|22	10|11	17|2	0.5238	0.1053	-0.4185	intergenic	Glyma.02G135800(dist=3838),Glyma.02G135900(dist=16456)	-	-	-	-	-	-	-	-	-	-	-
Chr02	14070453	14070453	T	C	SNP	.	1182.99	0|0	1|1	0|1	0|0	35|0	2|21	9|16	18|2	0.64	0.1	-0.54	intergenic	Glyma.02G135800(dist=3889),Glyma.02G135900(dist=16405)	-	-	-	-	-	-	-	-	-	-	-
Chr02	14070477	14070477	G	A	SNP	.	1354.08	0|0	1|1	0|1	0|0	38|0	2|23	9|19	21|2	0.6786	0.087	-0.5916	intergenic	Glyma.02G135800(dist=3913),Glyma.02G135900(dist=16381)	-	-	-	-	-	-	-	-	-	-	-
Chr02	14070483	14070483	A	G	SNP	.	1378.58	0|0	1|1	0|1	0|0	37|0	2|25	10|18	20|2	0.6429	0.0909	-0.552	intergenic	Glyma.02G135800(dist=3919),Glyma.02G135900(dist=16375)	-	-	-	-	-	-	-	-	-	-	-
Chr02	14070546	14070546	T	C	SNP	.	1030.91	0|0	1|1	0|1	0|1	41|0	2|18	12|12	11|2	0.5	0.1538	-0.3462	intergenic	Glyma.02G135800(dist=3982),Glyma.02G135900(dist=16312)	-	-	-	-	-	-	-	-	-	-	-
Chr02	14070549	14070549	A	G	SNP	.	945.12	0|0	1|1	0|1	0|0	40|0	2|19	12|12	11|1	0.5	0.0833	-0.4167	intergenic	Glyma.02G135800(dist=3985),Glyma.02G135900(dist=16309)	-	-	-	-	-	-	-	-	-	-	-
Chr02	14070612	14070612	T	G	SNP	.	1649.92	0|0	1|1	0|1	0|1	32|0	1|28	12|15	18|6	0.5556	0.25	-0.3056	intergenic	Glyma.02G135800(dist=4048),Glyma.02G135900(dist=16246)	-	-	-	-	-	-	-	-	-	-	-
Chr02	14070685	14070685	G	A	SNP	.	1713.06	0|0	1|1	0|1	0|1	35|0	2|31	14|15	18|6	0.5172	0.25	-0.2672	intergenic	Glyma.02G135800(dist=4121),Glyma.02G135900(dist=16173)	-	-	-	-	-	-	-	-	-	-	-
Chr02	14070828	14070828	G	A	SNP	.	1536.92	0|0	1|1	0|1	0|1	41|0	2|26	5|15	13|3	0.75	0.1875	-0.5625	intergenic	Glyma.02G135800(dist=4264),Glyma.02G135900(dist=16030)	-	-	-	-	-	-	-	-	-	-	-
Chr02	14071002	14071002	G	A	SNP	.	1013.97	0|0	1|1	0|1	0|1	31|0	2|22	9|7	25|5	0.4375	0.1667	-0.2708	intergenic	Glyma.02G135800(dist=4438),Glyma.02G135900(dist=15856)	-	-	-	-	-	-	-	-	-	-	-
Chr02	14071104	14071104	C	T	SNP	.	998.97	0|0	1|1	0|1	0|0	35|0	2|23	11|9	22|2	0.45	0.0833	-0.3667	intergenic	Glyma.02G135800(dist=4540),Glyma.02G135900(dist=15754)	-	-	-	-	-	-	-	-	-	-	-
Chr02	14071233	14071233	G	T	SNP	.	1670.99	0|0	1|1	0|1	0|1	36|0	3|31	10|12	20|9	0.5455	0.3103	-0.2352	intergenic	Glyma.02G135800(dist=4669),Glyma.02G135900(dist=15625)	-	-	-	-	-	-	-	-	-	-	-
Chr02	14071414	14071414	-	AG	Insertion	.	837.99	0|0	0|1	0|1	0|0	27|0	4|17	11|2	17|1	-	-	-	intergenic	Glyma.02G135800(dist=4850),Glyma.02G135900(dist=15444)	-	-	-	-	-	-	-	-	-	-	-
Chr02	14071558	14071558	A	G	SNP	.	1295.91	0|0	1|1	0|1	0|1	33|0	3|28	11|11	14|2	0.5	0.125	-0.375	intergenic	Glyma.02G135800(dist=4994),Glyma.02G135900(dist=15300)	-	-	-	-	-	-	-	-	-	-	-
Chr02	14071616	14071616	A	T	SNP	.	1582.18	0|0	1|1	0|1	0|0	33|0	3|35	10|12	20|2	0.5455	0.0909	-0.4546	intergenic	Glyma.02G135800(dist=5052),Glyma.02G135900(dist=15242)	-	-	-	-	-	-	-	-	-	-	-
Chr02	14071643	14071643	T	C	SNP	.	1808.93	0|0	1|1	0|1	0|1	30|0	2|33	9|14	17|5	0.6087	0.2273	-0.3814	intergenic	Glyma.02G135800(dist=5079),Glyma.02G135900(dist=15215)	-	-	-	-	-	-	-	-	-	-	-
Chr02	14071674	14071674	T	G	SNP	.	1720.99	0|0	1|1	0|1	0|1	29|0	2|33	7|14	18|4	0.6667	0.1818	-0.4849	intergenic	Glyma.02G135800(dist=5110),Glyma.02G135900(dist=15184)	-	-	-	-	-	-	-	-	-	-	-
Chr02	14071760	14071760	C	T	SNP	.	951.14	0|0	1|1	0|1	0|1	32|0	1|19	4|5	18|5	0.5556	0.2174	-0.3382	intergenic	Glyma.02G135800(dist=5196),Glyma.02G135900(dist=15098)	-	-	-	-	-	-	-	-	-	-	-
Chr02	14071799	14071799	C	G	SNP	.	823.99	0|0	1|1	0|1	0|1	33|0	0|17	3|5	22|3	0.625	0.12	-0.505	intergenic	Glyma.02G135800(dist=5235),Glyma.02G135900(dist=15059)	-	-	-	-	-	-	-	-	-	-	-
Chr02	14071872	14071872	C	T	SNP	.	767.4	0|0	1|1	0|1	0|0	25|0	0|17	8|4	17|1	0.3333	0.0556	-0.2777	intergenic	Glyma.02G135800(dist=5308),Glyma.02G135900(dist=14986)	-	-	-	-	-	-	-	-	-	-	-
Chr02	14071910	14071910	A	G	SNP	.	1063.19	0|0	1|1	0|1	0|0	23|0	0|22	8|8	11|1	0.5	0.0833	-0.4167	intergenic	Glyma.02G135800(dist=5346),Glyma.02G135900(dist=14948)	-	-	-	-	-	-	-	-	-	-	-
Chr02	14071926	14071926	C	T	SNP	.	1153.66	0|0	1|1	0|1	0|1	24|0	0|23	8|8	14|2	0.5	0.125	-0.375	intergenic	Glyma.02G135800(dist=5362),Glyma.02G135900(dist=14932)	-	-	-	-	-	-	-	-	-	-	-
Chr02	14071958	14071958	A	G	SNP	.	1091.66	0|0	1|1	0|1	0|0	25|0	0|24	6|7	14|1	0.5385	0.0667	-0.4718	intergenic	Glyma.02G135800(dist=5394),Glyma.02G135900(dist=14900)	-	-	-	-	-	-	-	-	-	-	-
Chr02	14071971	14071971	C	A	SNP	.	784.66	0|0	1|1	0|1	0|0	23|0	0|18	6|7	14|1	0.5385	0.0667	-0.4718	intergenic	Glyma.02G135800(dist=5407),Glyma.02G135900(dist=14887)	-	-	-	-	-	-	-	-	-	-	-
Chr02	14071998	14071998	T	A	SNP	.	912.66	0|0	1|1	0|1	0|0	34|0	0|17	5|8	16|1	0.6154	0.0588	-0.5566	intergenic	Glyma.02G135800(dist=5434),Glyma.02G135900(dist=14860)	-	-	-	-	-	-	-	-	-	-	-
Chr02	14072009	14072009	T	A	SNP	.	840.02	0|0	1|1	0|1	0|0	36|0	0|15	2|8	18|1	0.8	0.0526	-0.7474	intergenic	Glyma.02G135800(dist=5445),Glyma.02G135900(dist=14849)	-	-	-	-	-	-	-	-	-	-	-
Chr02	14073301	14073301	-	TA	Insertion	.	732.06	0|0	1|1	0|1	0|0	15|0	1|14	10|3	3|1	-	-	-	intergenic	Glyma.02G135800(dist=6737),Glyma.02G135900(dist=13557)	-	-	-	-	-	-	-	-	-	-	-
Chr02	14073384	14073384	A	G	SNP	.	717.93	0|0	1|1	0|1	0|1	13|0	0|15	7|3	9|4	0.3	0.3077	0.0077	intergenic	Glyma.02G135800(dist=6820),Glyma.02G135900(dist=13474)	-	-	-	-	-	-	-	-	-	-	-
Chr02	14073844	14073844	A	G	SNP	.	779.4	0|0	1|1	0|1	0|0	16|0	0|16	2|5	17|1	0.7143	0.0556	-0.6587	intergenic	Glyma.02G135800(dist=7280),Glyma.02G135900(dist=13014)	-	-	-	-	-	-	-	-	-	-	-
Chr02	14074320	14074320	-	T	Insertion	.	208.98	0|0	1|1	0|1	.|.	7|0	0|3	2|6	.|.	-	-	-	intergenic	Glyma.02G135800(dist=7756),Glyma.02G135900(dist=12538)	-	-	-	-	-	-	-	-	-	-	-
Chr02	14074510	14074510	A	-	Deletion	.	636.88	0|0	1|1	0|1	0|1	25|0	0|15	10|6	9|4	-	-	-	intergenic	Glyma.02G135800(dist=7946),Glyma.02G135900(dist=12348)	-	-	-	-	-	-	-	-	-	-	-
Chr02	14074535	14074535	C	T	SNP	.	595.24	0|0	1|1	0|1	0|1	24|0	1|11	8|7	7|4	0.4667	0.3636	-0.1031	intergenic	Glyma.02G135800(dist=7971),Glyma.02G135900(dist=12323)	-	-	-	-	-	-	-	-	-	-	-
Chr02	14075032	14075032	T	C	SNP	.	931.37	0|0	1|1	0|1	0|1	22|0	1|16	4|8	10|4	0.6667	0.2857	-0.381	intergenic	Glyma.02G135800(dist=8468),Glyma.02G135900(dist=11826)	-	-	-	-	-	-	-	-	-	-	-
Chr02	14075375	14075375	G	C	SNP	.	1235.92	0|0	1|1	0|1	0|1	29|0	0|23	10|11	13|2	0.5238	0.1333	-0.3905	intergenic	Glyma.02G135800(dist=8811),Glyma.02G135900(dist=11483)	-	-	-	-	-	-	-	-	-	-	-
Chr02	14075498	14075498	G	T	SNP	.	1091.92	1|1	0|0	0|1	0|1	0|16	26|0	7|4	3|13	0.6364	0.1875	-0.4489	intergenic	Glyma.02G135800(dist=8934),Glyma.02G135900(dist=11360)	-	-	-	-	-	-	-	-	-	-	-
Chr02	14075560	14075560	G	T	SNP	.	1198.92	1|1	0|0	0|1	0|1	0|21	24|1	6|2	8|12	0.75	0.4	-0.35	intergenic	Glyma.02G135800(dist=8996),Glyma.02G135900(dist=11298)	-	-	-	-	-	-	-	-	-	-	-
Chr02	14075759	14075759	-	C	Insertion	.	1428.88	1|1	0|0	0|1	0|1	0|20	23|0	6|7	3|7	-	-	-	intergenic	Glyma.02G135800(dist=9195),Glyma.02G135900(dist=11099)	-	-	-	-	-	-	-	-	-	-	-
Chr02	14075904	14075904	A	C	SNP	.	1300.93	1|1	0|0	0|1	0|1	1|18	12|0	6|7	7|14	0.4615	0.3333	-0.1282	intergenic	Glyma.02G135800(dist=9340),Glyma.02G135900(dist=10954)	-	-	-	-	-	-	-	-	-	-	-
Chr02	14076042	14076068	AGCTCTGTCTAGTAGTAGAGAAGAGAG	-	Deletion	.	7994.86	1|1	0|0	0|1	0|1	1|15	20|0	9|7	5|6	-	-	-	intergenic	Glyma.02G135800(dist=9478),Glyma.02G135900(dist=10790)	-	-	-	-	-	-	-	-	-	-	-
Chr02	14076075	14076075	-	AT	Insertion	.	1245.88	1|1	0|0	0|1	0|1	0|14	20|0	7|7	5|6	-	-	-	intergenic	Glyma.02G135800(dist=9511),Glyma.02G135900(dist=10783)	-	-	-	-	-	-	-	-	-	-	-
Chr02	14076200	14076200	-	T	Insertion	.	1020.95	1|1	0|0	0|1	0|1	1|19	13|0	4|5	2|7	-	-	-	intergenic	Glyma.02G135800(dist=9636),Glyma.02G135900(dist=10658)	-	-	-	-	-	-	-	-	-	-	-
Chr02	14076268	14076268	A	T	SNP	.	1114.92	1|1	0|0	0|1	0|1	0|17	14|0	4|7	5|7	0.3636	0.4167	0.0531	intergenic	Glyma.02G135800(dist=9704),Glyma.02G135900(dist=10590)	-	-	-	-	-	-	-	-	-	-	-
Chr02	14076302	14076302	C	G	SNP	.	1157.93	1|1	0|0	0|1	0|1	0|19	12|0	5|8	4|5	0.3846	0.4444	0.0598	intergenic	Glyma.02G135800(dist=9738),Glyma.02G135900(dist=10556)	-	-	-	-	-	-	-	-	-	-	-
Chr02	14076609	14076609	C	T	SNP	.	898.93	1|1	0|0	0|1	0|1	0|15	14|0	9|3	6|11	0.75	0.3529	-0.3971	intergenic	Glyma.02G135800(dist=10045),Glyma.02G135900(dist=10249)	-	-	-	-	-	-	-	-	-	-	-
Chr02	14076632	14076632	C	A	SNP	.	1030.92	1|1	0|0	0|1	0|1	0|15	14|0	9|4	6|11	0.6923	0.3529	-0.3394	intergenic	Glyma.02G135800(dist=10068),Glyma.02G135900(dist=10226)	-	-	-	-	-	-	-	-	-	-	-
Chr02	14077228	14077228	A	T	SNP	.	1608.93	1|1	0|0	0|1	0|1	0|23	11|0	6|17	8|8	0.2609	0.5	0.2391	intergenic	Glyma.02G135800(dist=10664),Glyma.02G135900(dist=9630)	-	-	-	-	-	-	-	-	-	-	-
Chr02	14078344	14078345	TT	-	Deletion	.	980.29	0|0	1|1	0|1	0|1	15|1	0|25	3|6	11|3	-	-	-	intergenic	Glyma.02G135800(dist=11780),Glyma.02G135900(dist=8513)	-	-	-	-	-	-	-	-	-	-	-
Chr02	14078688	14078688	T	C	SNP	.	954.14	0|0	1|1	0|1	0|1	20|0	1|19	5|7	12|3	0.5833	0.2	-0.3833	intergenic	Glyma.02G135800(dist=12124),Glyma.02G135900(dist=8170)	-	-	-	-	-	-	-	-	-	-	-
Chr02	14078928	14078931	CGAC	-	Deletion	.	1170.91	0|0	1|1	0|1	0|1	23|0	1|11	4|5	11|3	-	-	-	intergenic	Glyma.02G135800(dist=12364),Glyma.02G135900(dist=7927)	-	-	-	-	-	-	-	-	-	-	-
Chr02	14079178	14079178	A	G	SNP	.	661.78	0|0	1|1	0|1	0|0	24|0	1|15	4|5	9|1	0.5556	0.1	-0.4556	intergenic	Glyma.02G135800(dist=12614),Glyma.02G135900(dist=7680)	-	-	-	-	-	-	-	-	-	-	-
Chr02	14079211	14079211	T	A	SNP	.	750.13	0|0	1|1	0|1	0|0	27|0	1|17	5|7	8|1	0.5833	0.1111	-0.4722	intergenic	Glyma.02G135800(dist=12647),Glyma.02G135900(dist=7647)	-	-	-	-	-	-	-	-	-	-	-
Chr02	14079303	14079303	-	T	Insertion	.	551	0|0	0|1	0|1	0|0	20|0	2|11	7|5	5|0	-	-	-	intergenic	Glyma.02G135800(dist=12739),Glyma.02G135900(dist=7555)	-	-	-	-	-	-	-	-	-	-	-
Chr02	14080196	14080196	C	A	SNP	.	372.34	0|0	1|1	0|1	0|0	4|0	0|8	7|4	15|1	0.3636	0.0625	-0.3011	intergenic	Glyma.02G135800(dist=13632),Glyma.02G135900(dist=6662)	-	-	-	-	-	-	-	-	-	-	-
Chr02	14080249	14080249	T	C	SNP	.	626.3	0|0	1|1	0|1	0|1	8|0	1|10	7|8	15|2	0.5333	0.1176	-0.4157	intergenic	Glyma.02G135800(dist=13685),Glyma.02G135900(dist=6609)	-	-	-	-	-	-	-	-	-	-	-
Chr02	14080284	14080284	G	A	SNP	.	689.6	0|0	1|1	0|1	0|1	8|0	1|11	6|7	12|3	0.5385	0.2	-0.3385	intergenic	Glyma.02G135800(dist=13720),Glyma.02G135900(dist=6574)	-	-	-	-	-	-	-	-	-	-	-
Chr02	14080626	14080626	T	C	SNP	.	953.93	0|0	1|1	0|1	0|1	15|0	0|12	3|14	11|4	0.8235	0.2667	-0.5568	intergenic	Glyma.02G135800(dist=14062),Glyma.02G135900(dist=6232)	-	-	-	-	-	-	-	-	-	-	-
Chr02	14081010	14081010	T	C	SNP	.	302.91	0|0	1|1	0|1	0|1	12|0	1|5	4|4	7|3	0.5	0.3	-0.2	intergenic	Glyma.02G135800(dist=14446),Glyma.02G135900(dist=5848)	-	-	-	-	-	-	-	-	-	-	-
Chr02	14081039	14081039	-	A	Insertion	.	362.86	0|0	0|1	0|1	0|1	14|0	2|9	3|4	7|2	-	-	-	intergenic	Glyma.02G135800(dist=14475),Glyma.02G135900(dist=5819)	-	-	-	-	-	-	-	-	-	-	-
Chr02	14082469	14082469	G	A	SNP	.	756.93	0|0	1|1	0|1	0|1	13|0	0|13	9|5	8|4	0.3571	0.3333	-0.0238	intergenic	Glyma.02G135800(dist=15905),Glyma.02G135900(dist=4389)	-	-	-	-	-	-	-	-	-	-	-
Chr02	14082945	14082945	-	ATTA	Insertion	.	1172.86	0|0	0|1	0|1	0|0	18|0	4|16	8|5	17|0	-	-	-	intergenic	Glyma.02G135800(dist=16381),Glyma.02G135900(dist=3913)	-	-	-	-	-	-	-	-	-	-	-
Chr02	14082997	14082997	C	T	SNP	.	1655.19	0|0	1|1	0|1	0|1	29|0	3|32	10|16	23|3	0.6154	0.1154	-0.5	intergenic	Glyma.02G135800(dist=16433),Glyma.02G135900(dist=3861)	-	-	-	-	-	-	-	-	-	-	-
Chr02	14083211	14083211	T	C	SNP	.	1112.86	0|0	1|1	0|1	0|0	27|0	2|25	9|9	26|2	0.5	0.0714	-0.4286	intergenic	Glyma.02G135800(dist=16647),Glyma.02G135900(dist=3647)	-	-	-	-	-	-	-	-	-	-	-
Chr02	14083230	14083230	C	T	SNP	.	1214.25	0|0	1|1	0|1	0|0	28|0	2|26	7|10	26|2	0.5882	0.0714	-0.5168	intergenic	Glyma.02G135800(dist=16666),Glyma.02G135900(dist=3628)	-	-	-	-	-	-	-	-	-	-	-
Chr02	14083242	14083242	C	T	SNP	.	1187.23	0|0	1|1	0|1	0|0	29|0	2|24	8|11	26|2	0.5789	0.0714	-0.5075	intergenic	Glyma.02G135800(dist=16678),Glyma.02G135900(dist=3616)	-	-	-	-	-	-	-	-	-	-	-
Chr02	14083369	14083369	C	T	SNP	.	1126.89	0|0	1|1	0|1	0|0	23|0	1|25	12|8	15|0	0.4	0	-0.4	intergenic	Glyma.02G135800(dist=16805),Glyma.02G135900(dist=3489)	-	-	-	-	-	-	-	-	-	-	-
Chr02	14083398	14083398	G	T	SNP	.	1198.88	0|0	1|1	0|1	0|0	25|0	1|30	12|6	17|0	0.3333	0	-0.3333	intergenic	Glyma.02G135800(dist=16834),Glyma.02G135900(dist=3460)	-	-	-	-	-	-	-	-	-	-	-
Chr02	14083611	14083611	-	T	Insertion	.	671.67	0|0	1|1	0|1	0|0	25|0	1|16	5|7	8|1	-	-	-	intergenic	Glyma.02G135800(dist=17047),Glyma.02G135900(dist=3247)	-	-	-	-	-	-	-	-	-	-	-
Chr02	14083745	14083745	C	T	SNP	.	1499.94	0|0	1|1	0|1	0|1	31|1	1|22	8|19	15|3	0.7037	0.1667	-0.537	intergenic	Glyma.02G135800(dist=17181),Glyma.02G135900(dist=3113)	-	-	-	-	-	-	-	-	-	-	-
Chr02	14084966	14084966	G	A	SNP	.	1118.88	0|0	1|1	0|1	0|1	39|2	2|25	8|5	14|4	0.3846	0.2222	-0.1624	intergenic	Glyma.02G135800(dist=18402),Glyma.02G135900(dist=1892)	-	-	-	-	-	-	-	-	-	-	-
Chr02	14085015	14085016	TG	-	Deletion	.	934.13	0|0	0|1	0|1	0|1	31|2	3|17	7|4	5|5	-	-	-	intergenic	Glyma.02G135800(dist=18451),Glyma.02G135900(dist=1842)	-	-	-	-	-	-	-	-	-	-	-
Chr02	14085234	14085234	-	TA	Insertion	.	928.23	1|1	0|0	1|1	0|1	0|14	1|0	0|3	2|7	-	-	-	intergenic	Glyma.02G135800(dist=18670),Glyma.02G135900(dist=1624)	-	-	-	-	-	-	-	-	-	-	-
Chr02	14085336	14085336	G	A	SNP	.	226.91	0|0	1|1	0|1	0|1	15|0	1|4	7|5	11|2	0.4167	0.1538	-0.2629	intergenic	Glyma.02G135800(dist=18772),Glyma.02G135900(dist=1522)	-	-	-	-	-	-	-	-	-	-	-
Chr02	14085349	14085349	C	G	SNP	.	302.91	0|0	1|1	0|1	0|1	16|0	1|4	7|5	13|2	0.4167	0.1333	-0.2834	intergenic	Glyma.02G135800(dist=18785),Glyma.02G135900(dist=1509)	-	-	-	-	-	-	-	-	-	-	-
Chr02	14085378	14085378	C	T	SNP	.	376.92	0|0	1|1	0|1	0|1	14|0	1|5	7|6	14|2	0.4615	0.125	-0.3365	intergenic	Glyma.02G135800(dist=18814),Glyma.02G135900(dist=1480)	-	-	-	-	-	-	-	-	-	-	-
Chr02	14085439	14085439	A	G	SNP	.	196.33	0|0	1|1	0|1	0|0	12|0	1|5	6|5	11|1	0.4545	0.0833	-0.3712	intergenic	Glyma.02G135800(dist=18875),Glyma.02G135900(dist=1419)	-	-	-	-	-	-	-	-	-	-	-
Chr02	14085443	14085443	C	T	SNP	.	329.96	0|0	1|1	0|1	0|0	12|0	1|5	5|5	8|1	0.5	0.1111	-0.3889	intergenic	Glyma.02G135800(dist=18879),Glyma.02G135900(dist=1415)	-	-	-	-	-	-	-	-	-	-	-
Chr02	14085904	14085904	G	A	SNP	.	1570.91	0|0	1|1	0|1	0|1	23|0	3|32	7|13	16|7	0.65	0.3043	-0.3457	downstream	Glyma.02G135900	-	-	F6'H2	Flavonol synthase/flavanone 3-hydroxylase [Cajanus cajan]	-	-	-	-	-	GO:0016491//oxidoreductase activity;GO:0003824//catalytic activity	GO:0044699//single-organism process;GO:0008152//metabolic process;GO:0055114//oxidation-reduction process;GO:0044710//single-organism metabolic process
Chr02	14086098	14086098	C	G	SNP	.	1297.17	0|0	1|1	0|1	0|1	31|0	2|22	5|15	14|4	0.75	0.2222	-0.5278	downstream	Glyma.02G135900	-	-	F6'H2	Flavonol synthase/flavanone 3-hydroxylase [Cajanus cajan]	-	-	-	-	-	GO:0016491//oxidoreductase activity;GO:0003824//catalytic activity	GO:0044699//single-organism process;GO:0008152//metabolic process;GO:0055114//oxidation-reduction process;GO:0044710//single-organism metabolic process
Chr02	14086203	14086203	-	TATG	Insertion	.	815.07	1|1	0|0	0|1	0|1	0|9	6|0	3|2	4|7	-	-	-	downstream	Glyma.02G135900	-	-	F6'H2	Flavonol synthase/flavanone 3-hydroxylase [Cajanus cajan]	-	-	-	-	-	GO:0016491//oxidoreductase activity;GO:0003824//catalytic activity	GO:0044699//single-organism process;GO:0008152//metabolic process;GO:0055114//oxidation-reduction process;GO:0044710//single-organism metabolic process
Chr02	14086308	14086311	TATA	-	Deletion	.	963.87	0|0	0|1	0|1	0|0	14|0	2|13	6|4	12|1	-	-	-	downstream	Glyma.02G135900	-	-	F6'H2	Flavonol synthase/flavanone 3-hydroxylase [Cajanus cajan]	-	-	-	-	-	GO:0016491//oxidoreductase activity;GO:0003824//catalytic activity	GO:0044699//single-organism process;GO:0008152//metabolic process;GO:0055114//oxidation-reduction process;GO:0044710//single-organism metabolic process
Chr02	14086422	14086422	T	C	SNP	.	1431.92	0|0	1|1	0|1	0|1	30|0	1|27	4|11	15|4	0.7333	0.2105	-0.5228	downstream	Glyma.02G135900	-	-	F6'H2	Flavonol synthase/flavanone 3-hydroxylase [Cajanus cajan]	-	-	-	-	-	GO:0016491//oxidoreductase activity;GO:0003824//catalytic activity	GO:0044699//single-organism process;GO:0008152//metabolic process;GO:0055114//oxidation-reduction process;GO:0044710//single-organism metabolic process
Chr02	14087216	14087216	C	G	SNP	.	1167.91	0|0	1|1	0|1	0|1	29|0	3|28	17|6	14|6	0.2609	0.3	0.0391	intronic	Glyma.02G135900	-	-	F6'H2	Flavonol synthase/flavanone 3-hydroxylase [Cajanus cajan]	-	-	-	-	-	GO:0016491//oxidoreductase activity;GO:0003824//catalytic activity	GO:0044699//single-organism process;GO:0008152//metabolic process;GO:0055114//oxidation-reduction process;GO:0044710//single-organism metabolic process
Chr02	14088721	14088721	A	-	Deletion	.	759.9	0|0	1|1	0|1	0|1	9|0	0|15	6|8	8|2	-	-	-	intronic	Glyma.02G135900	-	-	F6'H2	Flavonol synthase/flavanone 3-hydroxylase [Cajanus cajan]	-	-	-	-	-	GO:0016491//oxidoreductase activity;GO:0003824//catalytic activity	GO:0044699//single-organism process;GO:0008152//metabolic process;GO:0055114//oxidation-reduction process;GO:0044710//single-organism metabolic process
Chr02	14088773	14088773	A	T	SNP	.	1019.93	0|0	1|1	0|1	0|1	11|0	0|19	7|10	6|2	0.5882	0.25	-0.3382	intronic	Glyma.02G135900	-	-	F6'H2	Flavonol synthase/flavanone 3-hydroxylase [Cajanus cajan]	-	-	-	-	-	GO:0016491//oxidoreductase activity;GO:0003824//catalytic activity	GO:0044699//single-organism process;GO:0008152//metabolic process;GO:0055114//oxidation-reduction process;GO:0044710//single-organism metabolic process
Chr02	14088791	14088791	G	A	SNP	.	1336.93	0|0	1|1	0|1	0|1	11|0	0|25	6|13	9|2	0.6842	0.1818	-0.5024	intronic	Glyma.02G135900	-	-	F6'H2	Flavonol synthase/flavanone 3-hydroxylase [Cajanus cajan]	-	-	-	-	-	GO:0016491//oxidoreductase activity;GO:0003824//catalytic activity	GO:0044699//single-organism process;GO:0008152//metabolic process;GO:0055114//oxidation-reduction process;GO:0044710//single-organism metabolic process
Chr02	14088820	14088820	A	-	Deletion	.	1583.89	0|0	1|1	0|1	0|1	15|0	1|25	6|11	12|3	-	-	-	intronic	Glyma.02G135900	-	-	F6'H2	Flavonol synthase/flavanone 3-hydroxylase [Cajanus cajan]	-	-	-	-	-	GO:0016491//oxidoreductase activity;GO:0003824//catalytic activity	GO:0044699//single-organism process;GO:0008152//metabolic process;GO:0055114//oxidation-reduction process;GO:0044710//single-organism metabolic process
Chr02	14088858	14088858	A	G	SNP	.	1265.93	0|0	1|1	0|1	0|1	18|0	1|23	7|14	11|2	0.6667	0.1538	-0.5129	intronic	Glyma.02G135900	-	-	F6'H2	Flavonol synthase/flavanone 3-hydroxylase [Cajanus cajan]	-	-	-	-	-	GO:0016491//oxidoreductase activity;GO:0003824//catalytic activity	GO:0044699//single-organism process;GO:0008152//metabolic process;GO:0055114//oxidation-reduction process;GO:0044710//single-organism metabolic process
Chr02	14088992	14088992	A	G	SNP	.	1302.17	0|0	1|1	0|1	0|1	21|0	2|22	6|13	15|5	0.6842	0.25	-0.4342	intronic	Glyma.02G135900	-	-	F6'H2	Flavonol synthase/flavanone 3-hydroxylase [Cajanus cajan]	-	-	-	-	-	GO:0016491//oxidoreductase activity;GO:0003824//catalytic activity	GO:0044699//single-organism process;GO:0008152//metabolic process;GO:0055114//oxidation-reduction process;GO:0044710//single-organism metabolic process
Chr02	14088996	14088996	-	A	Insertion	.	831.67	0|0	1|1	0|1	0|1	19|0	2|22	8|12	13|5	-	-	-	intronic	Glyma.02G135900	-	-	F6'H2	Flavonol synthase/flavanone 3-hydroxylase [Cajanus cajan]	-	-	-	-	-	GO:0016491//oxidoreductase activity;GO:0003824//catalytic activity	GO:0044699//single-organism process;GO:0008152//metabolic process;GO:0055114//oxidation-reduction process;GO:0044710//single-organism metabolic process
Chr02	14090268	14090268	C	T	SNP	.	2201.92	0|0	1|1	0|1	0|1	33|0	4|41	10|20	30|5	0.6667	0.1429	-0.5238	intronic	Glyma.02G135900	-	-	F6'H2	Flavonol synthase/flavanone 3-hydroxylase [Cajanus cajan]	-	-	-	-	-	GO:0016491//oxidoreductase activity;GO:0003824//catalytic activity	GO:0044699//single-organism process;GO:0008152//metabolic process;GO:0055114//oxidation-reduction process;GO:0044710//single-organism metabolic process
Chr02	14091161	14091161	C	T	SNP	.	1462.9	0|0	1|1	0|1	0|1	34|0	3|27	14|14	19|4	0.5	0.1739	-0.3261	intronic	Glyma.02G135900	-	-	F6'H2	Flavonol synthase/flavanone 3-hydroxylase [Cajanus cajan]	-	-	-	-	-	GO:0016491//oxidoreductase activity;GO:0003824//catalytic activity	GO:0044699//single-organism process;GO:0008152//metabolic process;GO:0055114//oxidation-reduction process;GO:0044710//single-organism metabolic process
Chr02	14091343	14091343	G	C	SNP	.	1404.92	0|0	1|1	0|1	0|1	37|0	2|20	16|18	21|8	0.5294	0.2759	-0.2535	intronic	Glyma.02G135900	-	-	F6'H2	Flavonol synthase/flavanone 3-hydroxylase [Cajanus cajan]	-	-	-	-	-	GO:0016491//oxidoreductase activity;GO:0003824//catalytic activity	GO:0044699//single-organism process;GO:0008152//metabolic process;GO:0055114//oxidation-reduction process;GO:0044710//single-organism metabolic process
Chr02	14091691	14091691	C	T	SNP	.	1427.95	0|0	1|1	0|1	0|1	23|0	2|22	6|21	17|3	0.7778	0.15	-0.6278	intronic	Glyma.02G135900	-	-	F6'H2	Flavonol synthase/flavanone 3-hydroxylase [Cajanus cajan]	-	-	-	-	-	GO:0016491//oxidoreductase activity;GO:0003824//catalytic activity	GO:0044699//single-organism process;GO:0008152//metabolic process;GO:0055114//oxidation-reduction process;GO:0044710//single-organism metabolic process
Chr02	14092117	14092117	T	C	SNP	.	1259.98	0|0	1|1	0|1	0|1	26|0	1|21	9|13	11|4	0.5909	0.2667	-0.3242	intronic	Glyma.02G135900	-	-	F6'H2	Flavonol synthase/flavanone 3-hydroxylase [Cajanus cajan]	-	-	-	-	-	GO:0016491//oxidoreductase activity;GO:0003824//catalytic activity	GO:0044699//single-organism process;GO:0008152//metabolic process;GO:0055114//oxidation-reduction process;GO:0044710//single-organism metabolic process
Chr02	14092216	14092216	G	T	SNP	.	1456.95	0|0	1|1	0|1	0|1	27|0	3|29	8|13	18|3	0.619	0.1429	-0.4761	intronic	Glyma.02G135900	-	-	F6'H2	Flavonol synthase/flavanone 3-hydroxylase [Cajanus cajan]	-	-	-	-	-	GO:0016491//oxidoreductase activity;GO:0003824//catalytic activity	GO:0044699//single-organism process;GO:0008152//metabolic process;GO:0055114//oxidation-reduction process;GO:0044710//single-organism metabolic process
Chr02	14092299	14092299	A	T	SNP	.	1319.71	0|0	1|1	0|1	0|0	34|0	2|29	8|12	18|2	0.6	0.1	-0.5	intronic	Glyma.02G135900	-	-	F6'H2	Flavonol synthase/flavanone 3-hydroxylase [Cajanus cajan]	-	-	-	-	-	GO:0016491//oxidoreductase activity;GO:0003824//catalytic activity	GO:0044699//single-organism process;GO:0008152//metabolic process;GO:0055114//oxidation-reduction process;GO:0044710//single-organism metabolic process
Chr02	14092503	14092503	G	T	SNP	.	1379.92	0|0	1|1	0|1	0|1	37|0	1|34	5|8	18|3	0.6154	0.1429	-0.4725	UTR3	Glyma.02G135900(Glyma.02G135900.1:c.*241C>A)	-	-	-	-	-	-	-	-	-	-	-
Chr02	14093168	14093168	T	C	SNP	.	1583.92	0|0	1|1	0|1	0|1	29|0	1|30	8|12	19|5	0.6	0.2083	-0.3917	intronic	Glyma.02G135900	-	-	F6'H2	Flavonol synthase/flavanone 3-hydroxylase [Cajanus cajan]	-	-	-	-	-	GO:0016491//oxidoreductase activity;GO:0003824//catalytic activity	GO:0044699//single-organism process;GO:0008152//metabolic process;GO:0055114//oxidation-reduction process;GO:0044710//single-organism metabolic process
Chr02	14093368	14093368	G	A	SNP	.	1170.92	0|0	1|1	0|1	0|1	20|0	2|20	6|12	11|5	0.6667	0.3125	-0.3542	intronic	Glyma.02G135900	-	-	F6'H2	Flavonol synthase/flavanone 3-hydroxylase [Cajanus cajan]	-	-	-	-	-	GO:0016491//oxidoreductase activity;GO:0003824//catalytic activity	GO:0044699//single-organism process;GO:0008152//metabolic process;GO:0055114//oxidation-reduction process;GO:0044710//single-organism metabolic process
Chr02	14093470	14093470	T	A	SNP	.	1014.06	0|0	1|1	0|1	0|0	23|0	1|23	7|12	20|2	0.6316	0.0909	-0.5407	intronic	Glyma.02G135900	-	-	F6'H2	Flavonol synthase/flavanone 3-hydroxylase [Cajanus cajan]	-	-	-	-	-	GO:0016491//oxidoreductase activity;GO:0003824//catalytic activity	GO:0044699//single-organism process;GO:0008152//metabolic process;GO:0055114//oxidation-reduction process;GO:0044710//single-organism metabolic process
Chr02	14093565	14093565	-	C	Insertion	.	1526.86	0|0	1|1	0|1	0|1	20|0	3|27	4|8	19|4	-	-	-	intronic	Glyma.02G135900	-	-	F6'H2	Flavonol synthase/flavanone 3-hydroxylase [Cajanus cajan]	-	-	-	-	-	GO:0016491//oxidoreductase activity;GO:0003824//catalytic activity	GO:0044699//single-organism process;GO:0008152//metabolic process;GO:0055114//oxidation-reduction process;GO:0044710//single-organism metabolic process
Chr02	14093833	14093833	T	C	SNP	.	1623.98	0|0	1|1	0|1	0|1	26|0	1|28	9|21	21|3	0.7	0.125	-0.575	intronic	Glyma.02G135900	-	-	F6'H2	Flavonol synthase/flavanone 3-hydroxylase [Cajanus cajan]	-	-	-	-	-	GO:0016491//oxidoreductase activity;GO:0003824//catalytic activity	GO:0044699//single-organism process;GO:0008152//metabolic process;GO:0055114//oxidation-reduction process;GO:0044710//single-organism metabolic process
Chr02	14093952	14093952	G	T	SNP	.	1699.36	0|0	1|1	0|1	0|0	35|0	2|30	6|20	20|1	0.7692	0.0476	-0.7216	intronic	Glyma.02G135900	-	-	F6'H2	Flavonol synthase/flavanone 3-hydroxylase [Cajanus cajan]	-	-	-	-	-	GO:0016491//oxidoreductase activity;GO:0003824//catalytic activity	GO:0044699//single-organism process;GO:0008152//metabolic process;GO:0055114//oxidation-reduction process;GO:0044710//single-organism metabolic process
Chr02	14094254	14094254	C	G	SNP	.	1422.92	0|0	1|1	0|1	0|1	24|0	1|28	7|12	9|2	0.6316	0.1818	-0.4498	intronic	Glyma.02G135900	-	-	F6'H2	Flavonol synthase/flavanone 3-hydroxylase [Cajanus cajan]	-	-	-	-	-	GO:0016491//oxidoreductase activity;GO:0003824//catalytic activity	GO:0044699//single-organism process;GO:0008152//metabolic process;GO:0055114//oxidation-reduction process;GO:0044710//single-organism metabolic process
Chr02	14094793	14094793	T	-	Deletion	.	510.3	0|0	1|1	0|1	0|0	14|0	0|12	4|6	7|1	-	-	-	intronic	Glyma.02G135900	-	-	F6'H2	Flavonol synthase/flavanone 3-hydroxylase [Cajanus cajan]	-	-	-	-	-	GO:0016491//oxidoreductase activity;GO:0003824//catalytic activity	GO:0044699//single-organism process;GO:0008152//metabolic process;GO:0055114//oxidation-reduction process;GO:0044710//single-organism metabolic process
Chr02	14095262	14095262	G	A	SNP	.	1122.95	0|0	1|1	0|1	0|1	18|0	1|21	3|8	10|3	0.7273	0.2308	-0.4965	intronic	Glyma.02G135900	-	-	F6'H2	Flavonol synthase/flavanone 3-hydroxylase [Cajanus cajan]	-	-	-	-	-	GO:0016491//oxidoreductase activity;GO:0003824//catalytic activity	GO:0044699//single-organism process;GO:0008152//metabolic process;GO:0055114//oxidation-reduction process;GO:0044710//single-organism metabolic process
Chr02	14095274	14095275	TT	-	Deletion	.	1013.87	0|0	1|1	0|1	0|1	18|0	2|18	2|5	9|3	-	-	-	intronic	Glyma.02G135900	-	-	F6'H2	Flavonol synthase/flavanone 3-hydroxylase [Cajanus cajan]	-	-	-	-	-	GO:0016491//oxidoreductase activity;GO:0003824//catalytic activity	GO:0044699//single-organism process;GO:0008152//metabolic process;GO:0055114//oxidation-reduction process;GO:0044710//single-organism metabolic process
Chr02	14095341	14095341	G	T	SNP	.	494.04	0|0	1|1	0|1	0|0	16|0	1|8	2|6	6|1	0.75	0.1429	-0.6071	intronic	Glyma.02G135900	-	-	F6'H2	Flavonol synthase/flavanone 3-hydroxylase [Cajanus cajan]	-	-	-	-	-	GO:0016491//oxidoreductase activity;GO:0003824//catalytic activity	GO:0044699//single-organism process;GO:0008152//metabolic process;GO:0055114//oxidation-reduction process;GO:0044710//single-organism metabolic process
Chr02	14095559	14095559	A	C	SNP	.	596.12	0|0	1|1	0|1	0|0	12|0	2|18	4|3	8|1	0.4286	0.1111	-0.3175	intronic	Glyma.02G135900	-	-	F6'H2	Flavonol synthase/flavanone 3-hydroxylase [Cajanus cajan]	-	-	-	-	-	GO:0016491//oxidoreductase activity;GO:0003824//catalytic activity	GO:0044699//single-organism process;GO:0008152//metabolic process;GO:0055114//oxidation-reduction process;GO:0044710//single-organism metabolic process
Chr02	14095928	14095928	C	G	SNP	.	1294.95	0|0	1|1	0|1	0|1	25|0	1|21	7|14	24|5	0.6667	0.1724	-0.4943	exonic	Glyma.02G135900	synonymous SNV	Glyma.02G135900:Glyma.02G135900.2:exon2:c.G588C:p.G196G,Glyma.02G135900:Glyma.02G135900.1:exon2:c.G588C:p.G196G,	F6'H2	Flavonol synthase/flavanone 3-hydroxylase [Cajanus cajan]	-	-	-	-	-	GO:0016491//oxidoreductase activity;GO:0003824//catalytic activity	GO:0044699//single-organism process;GO:0008152//metabolic process;GO:0055114//oxidation-reduction process;GO:0044710//single-organism metabolic process
Chr02	14096170	14096172	AAC	-	Deletion	.	1122.86	0|0	0|1	0|1	0|1	17|0	3|15	7|8	19|3	-	-	-	intronic	Glyma.02G135900	-	-	F6'H2	Flavonol synthase/flavanone 3-hydroxylase [Cajanus cajan]	-	-	-	-	-	GO:0016491//oxidoreductase activity;GO:0003824//catalytic activity	GO:0044699//single-organism process;GO:0008152//metabolic process;GO:0055114//oxidation-reduction process;GO:0044710//single-organism metabolic process
Chr02	14096205	14096205	T	C	SNP	.	929.37	0|0	1|1	0|1	0|1	14|0	1|16	5|9	14|4	0.6429	0.2222	-0.4207	intronic	Glyma.02G135900	-	-	F6'H2	Flavonol synthase/flavanone 3-hydroxylase [Cajanus cajan]	-	-	-	-	-	GO:0016491//oxidoreductase activity;GO:0003824//catalytic activity	GO:0044699//single-organism process;GO:0008152//metabolic process;GO:0055114//oxidation-reduction process;GO:0044710//single-organism metabolic process
Chr02	14096235	14096235	-	AC	Insertion	.	899.38	0|0	1|1	0|1	0|1	16|0	1|13	5|6	13|4	-	-	-	intronic	Glyma.02G135900	-	-	F6'H2	Flavonol synthase/flavanone 3-hydroxylase [Cajanus cajan]	-	-	-	-	-	GO:0016491//oxidoreductase activity;GO:0003824//catalytic activity	GO:0044699//single-organism process;GO:0008152//metabolic process;GO:0055114//oxidation-reduction process;GO:0044710//single-organism metabolic process
Chr02	14096252	14096252	-	A	Insertion	.	620.33	0|0	1|1	0|1	0|1	14|0	1|14	3|5	13|3	-	-	-	intronic	Glyma.02G135900	-	-	F6'H2	Flavonol synthase/flavanone 3-hydroxylase [Cajanus cajan]	-	-	-	-	-	GO:0016491//oxidoreductase activity;GO:0003824//catalytic activity	GO:0044699//single-organism process;GO:0008152//metabolic process;GO:0055114//oxidation-reduction process;GO:0044710//single-organism metabolic process
Chr02	14096739	14096739	A	-	Deletion	.	682.29	0|0	1|1	0|1	0|1	23|0	1|15	4|11	15|2	-	-	-	intronic	Glyma.02G135900	-	-	F6'H2	Flavonol synthase/flavanone 3-hydroxylase [Cajanus cajan]	-	-	-	-	-	GO:0016491//oxidoreductase activity;GO:0003824//catalytic activity	GO:0044699//single-organism process;GO:0008152//metabolic process;GO:0055114//oxidation-reduction process;GO:0044710//single-organism metabolic process
Chr02	14096785	14096785	A	T	SNP	.	1190.04	0|0	1|1	0|1	0|0	28|0	1|20	9|14	21|2	0.6087	0.087	-0.5217	intronic	Glyma.02G135900	-	-	F6'H2	Flavonol synthase/flavanone 3-hydroxylase [Cajanus cajan]	-	-	-	-	-	GO:0016491//oxidoreductase activity;GO:0003824//catalytic activity	GO:0044699//single-organism process;GO:0008152//metabolic process;GO:0055114//oxidation-reduction process;GO:0044710//single-organism metabolic process
Chr02	14097353	14097353	T	G	SNP	.	1647.96	0|0	1|1	0|1	0|1	35|1	3|33	10|14	14|2	0.5833	0.125	-0.4583	UTR5	Glyma.02G135900(Glyma.02G135900.2:c.-35A>C,Glyma.02G135900.1:c.-35A>C)	-	-	-	-	-	-	-	-	-	-	-
Chr02	14097461	14097489	TCGGTTATGCTACCACGGTCTTGTGTTTG	-	Deletion	.	12589.9	0|0	1|1	0|1	0|0	38|0	2|29	8|9	28|3	-	-	-	UTR5	Glyma.02G135900(Glyma.02G135900.2:c.-143_-171delCAAACACAAGACCGTGGTAGCATAACCGA,Glyma.02G135900.1:c.-143_-171delCAAACACAAGACCGTGGTAGCATAACCGA)	-	-	-	-	-	-	-	-	-	-	-
Chr02	28106163	28106163	G	-	Deletion	.	1672.86	0|0	0|1	0|1	0|1	35|0	7|24	10|15	15|7	-	-	-	intergenic	Glyma.02G175100(dist=49529),Glyma.02G175200(dist=11008)	-	-	-	-	-	-	-	-	-	-	-
Chr02	28115505	28115505	A	G	SNP	.	2276.92	1|1	0|0	0|1	0|1	0|41	35|0	9|14	9|10	0.3913	0.4737	0.0824	intergenic	Glyma.02G175100(dist=58871),Glyma.02G175200(dist=1666)	-	-	-	-	-	-	-	-	-	-	-
Chr02	28137578	28137578	-	T	Insertion	.	861.89	0|0	1|1	0|1	0|1	32|0	1|21	10|10	15|5	-	-	-	exonic	Glyma.02G175300	frameshift insertion	Glyma.02G175300:Glyma.02G175300.1:exon2:c.1006dupA:p.T336fs,	Pif1	helicase-like protein [Arabidopsis thaliana]	-	-	-	-	-	GO:0016462//pyrophosphatase activity;GO:0004386//helicase activity;GO:0017111//nucleoside-triphosphatase activity;GO:0016787//hydrolase activity;GO:0003824//catalytic activity;GO:0003678//DNA helicase activity;GO:0016818//hydrolase activity, acting on acid anhydrides, in phosphorus-containing anhydrides;GO:0016817//hydrolase activity, acting on acid anhydrides	GO:0051716//cellular response to stimulus;GO:0044710//single-organism metabolic process;GO:0034641//cellular nitrogen compound metabolic process;GO:0065008//regulation of biological quality;GO:0044238//primary metabolic process;GO:0000723//telomere maintenance;GO:0016043//cellular component organization;GO:0006281//DNA repair;GO:0060249//anatomical structure homeostasis;GO:0046483//heterocycle me…
Chr02	28148505	28148505	C	T	SNP	.	1478.92	1|1	0|0	0|1	0|1	0|28	35|0	14|4	7|10	0.7778	0.4118	-0.366	intergenic	Glyma.02G175300(dist=9783),Glyma.02G175400(dist=11208)	-	-	-	-	-	-	-	-	-	-	-
Chr02	28153248	28153248	C	-	Deletion	.	146.89	0|1	.|.	0|0	1|1	2|8	.|.	2|0	1|2	-	-	-	intergenic	Glyma.02G175300(dist=14526),Glyma.02G175400(dist=6465)	-	-	-	-	-	-	-	-	-	-	-
Chr02	28158762	28158762	T	A	SNP	.	961.89	0|0	1|1	0|1	0|0	13|0	0|20	2|9	11|1	0.8182	0.0833	-0.7349	downstream	Glyma.02G175400	-	-	At3g12180	PREDICTED: protein cornichon homolog 1 isoform X2 [Glycine max]	-	-	-	-	GO:0016020//membrane	-	GO:0050789//regulation of biological process;GO:0050896//response to stimulus;GO:0007165//signal transduction;GO:0044700//single organism signaling;GO:0009987//cellular process;GO:0050794//regulation of cellular process;GO:0044763//single-organism cellular process;GO:0044699//single-organism process;GO:0035556//intracellular signal transduction;GO:0051716//cellular response to stimulus;GO:0023052…
Chr02	28161108	28161108	-	T	Insertion	.	611.49	1|1	1|1	1|1	1|1	0|7	0|6	0|3	0|6	-	-	-	intronic	Glyma.02G175400	-	-	At3g12180	PREDICTED: protein cornichon homolog 1 isoform X2 [Glycine max]	-	-	-	-	GO:0016020//membrane	-	GO:0050789//regulation of biological process;GO:0050896//response to stimulus;GO:0007165//signal transduction;GO:0044700//single organism signaling;GO:0009987//cellular process;GO:0050794//regulation of cellular process;GO:0044763//single-organism cellular process;GO:0044699//single-organism process;GO:0035556//intracellular signal transduction;GO:0051716//cellular response to stimulus;GO:0023052…
Chr02	28166048	28166048	C	-	Deletion	.	3460.31	1|1	1|1	1|1	1|1	0|35	0|30	1|27	0|30	-	-	-	intronic	Glyma.02G175400	-	-	At3g12180	PREDICTED: protein cornichon homolog 1 isoform X2 [Glycine max]	-	-	-	-	GO:0016020//membrane	-	GO:0050789//regulation of biological process;GO:0050896//response to stimulus;GO:0007165//signal transduction;GO:0044700//single organism signaling;GO:0009987//cellular process;GO:0050794//regulation of cellular process;GO:0044763//single-organism cellular process;GO:0044699//single-organism process;GO:0035556//intracellular signal transduction;GO:0051716//cellular response to stimulus;GO:0023052…
Chr02	28168375	28168375	-	ATGGCGGTTC	Insertion	.	12541.3	1|1	1|1	1|1	1|1	0|29	0|30	0|23	0|22	-	-	-	intronic	Glyma.02G175400	-	-	At3g12180	PREDICTED: protein cornichon homolog 1 isoform X2 [Glycine max]	-	-	-	-	GO:0016020//membrane	-	GO:0050789//regulation of biological process;GO:0050896//response to stimulus;GO:0007165//signal transduction;GO:0044700//single organism signaling;GO:0009987//cellular process;GO:0050794//regulation of cellular process;GO:0044763//single-organism cellular process;GO:0044699//single-organism process;GO:0035556//intracellular signal transduction;GO:0051716//cellular response to stimulus;GO:0023052…
Chr02	28173187	28173187	T	C	SNP	.	1731.92	0|0	1|1	0|1	0|1	45|0	0|36	13|10	15|6	0.4348	0.2857	-0.1491	intergenic	Glyma.02G175400(dist=1606),Glyma.02G175500(dist=106690)	-	-	-	-	-	-	-	-	-	-	-
Chr02	28179492	28179492	C	T	SNP	.	2160.92	1|1	0|0	0|1	0|1	0|32	30|0	9|13	18|16	0.4091	0.5294	0.1203	intergenic	Glyma.02G175400(dist=7911),Glyma.02G175500(dist=100385)	-	-	-	-	-	-	-	-	-	-	-
Chr02	28187477	28187477	-	T	Insertion	.	959.88	0|0	1|1	0|1	0|1	25|0	0|16	9|15	18|11	-	-	-	intergenic	Glyma.02G175400(dist=15896),Glyma.02G175500(dist=92400)	-	-	-	-	-	-	-	-	-	-	-
Chr02	28192979	28192979	G	-	Deletion	.	477.6	1|1	1|1	1|1	1|1	0|4	0|4	0|3	0|7	-	-	-	intergenic	Glyma.02G175400(dist=21398),Glyma.02G175500(dist=86898)	-	-	-	-	-	-	-	-	-	-	-
Chr02	30323599	30323599	-	T	Insertion	.	3193.6	1|1	1|1	1|1	1|1	0|31	0|30	0|22	0|17	-	-	-	intergenic	Glyma.02G178900(dist=26929),Glyma.02G179000(dist=32329)	-	-	-	-	-	-	-	-	-	-	-
Chr02	30344547	30344547	-	AA	Insertion	.	1661.43	1|1	1|1	1|1	1|1	0|19	0|14	0|9	1|5	-	-	-	intergenic	Glyma.02G178900(dist=47877),Glyma.02G179000(dist=11381)	-	-	-	-	-	-	-	-	-	-	-
Chr02	30344968	30344968	A	-	Deletion	.	2747.31	1|1	1|1	1|1	1|1	0|18	0|33	0|20	0|20	-	-	-	intergenic	Glyma.02G178900(dist=48298),Glyma.02G179000(dist=10960)	-	-	-	-	-	-	-	-	-	-	-
Chr04	8511986	8511986	-	T	Insertion	.	156.53	0|0	1|1	.|.	.|.	3|0	0|5	.|.	.|.	-	-	-	intergenic	Glyma.04G095500(dist=2553),Glyma.04G095600(dist=8596)	-	-	-	-	-	-	-	-	-	-	-
Chr04	8518236	8518236	G	A	SNP	.	1813.92	1|1	0|0	0|1	0|1	0|32	21|0	11|9	15|12	0.55	0.5556	0.0056	intergenic	Glyma.04G095500(dist=8803),Glyma.04G095600(dist=2346)	-	-	-	-	-	-	-	-	-	-	-
Chr04	8520847	8520847	G	A	SNP	.	2059.92	0|0	1|1	0|1	0|1	36|0	1|33	5|15	17|16	0.75	0.4848	-0.2652	exonic	Glyma.04G095600	nonsynonymous SNV	Glyma.04G095600:Glyma.04G095600.1:exon1:c.G184A:p.A62T,	-	hypothetical protein GLYMA_04G095600 [Glycine max]	-	-	-	-	-	-	-
Chr04	8520898	8520918	CCGCCAACCAACCACCGCAAG	-	Deletion	.	6909.86	0|0	1|1	0|1	0|1	40|0	1|16	6|9	17|9	-	-	-	exonic	Glyma.04G095600	nonframeshift deletion	Glyma.04G095600:Glyma.04G095600.1:exon1:c.235_255del:p.79_85del,	-	hypothetical protein GLYMA_04G095600 [Glycine max]	-	-	-	-	-	-	-
Chr04	8520923	8520923	T	C	SNP	.	1041.45	0|0	1|1	0|1	0|1	37|0	1|14	3|9	16|9	0.75	0.36	-0.39	exonic	Glyma.04G095600	nonsynonymous SNV	Glyma.04G095600:Glyma.04G095600.1:exon1:c.T260C:p.L87P,	-	hypothetical protein GLYMA_04G095600 [Glycine max]	-	-	-	-	-	-	-
Chr04	8520996	8520996	C	A	SNP	.	1484.92	0|0	1|1	0|1	0|1	35|0	0|19	4|12	19|15	0.75	0.4412	-0.3088	UTR3	Glyma.04G095600(Glyma.04G095600.1:c.*36C>A)	-	-	-	-	-	-	-	-	-	-	-
Chr04	8521037	8521037	-	A	Insertion	.	2291.88	0|0	1|1	0|1	0|1	36|0	0|25	5|12	15|18	-	-	-	UTR3	Glyma.04G095600(Glyma.04G095600.1:c.*77_*78insA)	-	-	-	-	-	-	-	-	-	-	-
Chr04	8521058	8521058	A	G	SNP	.	2079.92	0|0	1|1	0|1	0|1	36|0	0|28	4|12	13|19	0.75	0.5938	-0.1562	UTR3	Glyma.04G095600(Glyma.04G095600.1:c.*98A>G)	-	-	-	-	-	-	-	-	-	-	-
Chr04	8521080	8521080	C	T	SNP	.	2357.92	0|0	1|1	0|1	0|1	46|0	0|30	4|17	14|22	0.8095	0.6111	-0.1984	UTR3	Glyma.04G095600(Glyma.04G095600.1:c.*120C>T)	-	-	-	-	-	-	-	-	-	-	-
Chr04	8521177	8521177	A	T	SNP	.	2405.92	0|0	1|1	0|1	0|1	40|0	0|33	4|21	16|15	0.84	0.4839	-0.3561	UTR3	Glyma.04G095600(Glyma.04G095600.1:c.*217A>T)	-	-	-	-	-	-	-	-	-	-	-
Chr04	8521196	8521196	G	A	SNP	.	2274.92	0|0	1|1	0|1	0|1	36|0	0|30	4|22	16|10	0.8462	0.3846	-0.4616	UTR3	Glyma.04G095600(Glyma.04G095600.1:c.*236G>A)	-	-	-	-	-	-	-	-	-	-	-
Chr04	8521833	8521833	T	A	SNP	.	1819.92	0|0	1|1	0|1	0|1	26|0	0|30	8|13	14|10	0.619	0.4167	-0.2023	intronic	Glyma.04G095700	-	-	DRB1	PREDICTED: double-stranded RNA-binding protein 1-like [Glycine max]	-	-	-	-	-	GO:0005488//binding;GO:0003676//nucleic acid binding;GO:0003725//double-stranded RNA binding;GO:0003723//RNA binding;GO:1901363//heterocyclic compound binding;GO:0097159//organic cyclic compound binding	-
Chr04	8522008	8522008	A	-	Deletion	.	1357.88	0|0	1|1	0|1	0|1	29|0	0|20	4|16	16|12	-	-	-	intronic	Glyma.04G095700	-	-	DRB1	PREDICTED: double-stranded RNA-binding protein 1-like [Glycine max]	-	-	-	-	-	GO:0005488//binding;GO:0003676//nucleic acid binding;GO:0003725//double-stranded RNA binding;GO:0003723//RNA binding;GO:1901363//heterocyclic compound binding;GO:0097159//organic cyclic compound binding	-
Chr04	8522163	8522163	C	T	SNP	.	2263.92	0|0	1|1	0|1	0|1	28|0	0|40	6|14	7|11	0.7	0.6111	-0.0889	intronic	Glyma.04G095700	-	-	DRB1	PREDICTED: double-stranded RNA-binding protein 1-like [Glycine max]	-	-	-	-	-	GO:0005488//binding;GO:0003676//nucleic acid binding;GO:0003725//double-stranded RNA binding;GO:0003723//RNA binding;GO:1901363//heterocyclic compound binding;GO:0097159//organic cyclic compound binding	-
Chr04	8522687	8522687	C	G	SNP	.	1941.92	0|0	1|1	0|1	0|1	27|0	0|30	6|16	17|11	0.7273	0.3929	-0.3344	intronic	Glyma.04G095700	-	-	DRB1	PREDICTED: double-stranded RNA-binding protein 1-like [Glycine max]	-	-	-	-	-	GO:0005488//binding;GO:0003676//nucleic acid binding;GO:0003725//double-stranded RNA binding;GO:0003723//RNA binding;GO:1901363//heterocyclic compound binding;GO:0097159//organic cyclic compound binding	-
Chr04	8523144	8523144	G	A	SNP	.	1756.92	0|0	1|1	0|1	0|1	42|0	0|33	8|15	15|3	0.6522	0.1667	-0.4855	intronic	Glyma.04G095700	-	-	DRB1	PREDICTED: double-stranded RNA-binding protein 1-like [Glycine max]	-	-	-	-	-	GO:0005488//binding;GO:0003676//nucleic acid binding;GO:0003725//double-stranded RNA binding;GO:0003723//RNA binding;GO:1901363//heterocyclic compound binding;GO:0097159//organic cyclic compound binding	-
Chr04	8523172	8523172	T	C	SNP	.	1622.92	0|0	1|1	0|1	0|1	34|0	0|31	8|13	16|7	0.619	0.3043	-0.3147	intronic	Glyma.04G095700	-	-	DRB1	PREDICTED: double-stranded RNA-binding protein 1-like [Glycine max]	-	-	-	-	-	GO:0005488//binding;GO:0003676//nucleic acid binding;GO:0003725//double-stranded RNA binding;GO:0003723//RNA binding;GO:1901363//heterocyclic compound binding;GO:0097159//organic cyclic compound binding	-
Chr04	8525252	8525258	GACATGG	-	Deletion	.	4425.88	0|0	1|1	0|1	0|1	22|0	0|25	12|14	3|10	-	-	-	UTR3	Glyma.04G095700(Glyma.04G095700.1:c.*245_*251delGACATGG)	-	-	-	-	-	-	-	-	-	-	-
Chr04	8525562	8525562	G	T	SNP	.	1183.92	0|0	1|1	0|1	0|1	25|0	0|21	8|10	15|5	0.5556	0.25	-0.3056	downstream	Glyma.04G095700	-	-	DRB1	PREDICTED: double-stranded RNA-binding protein 1-like [Glycine max]	-	-	-	-	-	GO:0005488//binding;GO:0003676//nucleic acid binding;GO:0003725//double-stranded RNA binding;GO:0003723//RNA binding;GO:1901363//heterocyclic compound binding;GO:0097159//organic cyclic compound binding	-
Chr04	8525566	8525566	T	-	Deletion	.	743.88	0|0	1|1	0|1	0|1	25|1	0|19	6|9	13|4	-	-	-	downstream	Glyma.04G095700	-	-	DRB1	PREDICTED: double-stranded RNA-binding protein 1-like [Glycine max]	-	-	-	-	-	GO:0005488//binding;GO:0003676//nucleic acid binding;GO:0003725//double-stranded RNA binding;GO:0003723//RNA binding;GO:1901363//heterocyclic compound binding;GO:0097159//organic cyclic compound binding	-
Chr04	8525590	8525590	T	A	SNP	.	1120.92	0|0	1|1	0|1	0|1	32|0	0|23	7|10	18|7	0.5882	0.28	-0.3082	downstream	Glyma.04G095700	-	-	DRB1	PREDICTED: double-stranded RNA-binding protein 1-like [Glycine max]	-	-	-	-	-	GO:0005488//binding;GO:0003676//nucleic acid binding;GO:0003725//double-stranded RNA binding;GO:0003723//RNA binding;GO:1901363//heterocyclic compound binding;GO:0097159//organic cyclic compound binding	-
Chr04	8525694	8525695	TC	-	Deletion	.	1521.63	0|0	1|1	1|1	0|1	27|0	0|21	1|10	18|6	-	-	-	downstream	Glyma.04G095700	-	-	DRB1	PREDICTED: double-stranded RNA-binding protein 1-like [Glycine max]	-	-	-	-	-	GO:0005488//binding;GO:0003676//nucleic acid binding;GO:0003725//double-stranded RNA binding;GO:0003723//RNA binding;GO:1901363//heterocyclic compound binding;GO:0097159//organic cyclic compound binding	-
Chr04	8525701	8525701	T	C	SNP	.	1356.43	0|0	1|1	1|1	0|1	29|0	0|22	1|10	18|7	0.9091	0.28	-0.6291	downstream	Glyma.04G095700	-	-	DRB1	PREDICTED: double-stranded RNA-binding protein 1-like [Glycine max]	-	-	-	-	-	GO:0005488//binding;GO:0003676//nucleic acid binding;GO:0003725//double-stranded RNA binding;GO:0003723//RNA binding;GO:1901363//heterocyclic compound binding;GO:0097159//organic cyclic compound binding	-
Chr04	8525725	8525725	A	G	SNP	.	1204.92	0|0	1|1	0|1	0|1	28|0	0|20	2|10	18|5	0.8333	0.2174	-0.6159	downstream	Glyma.04G095700	-	-	DRB1	PREDICTED: double-stranded RNA-binding protein 1-like [Glycine max]	-	-	-	-	-	GO:0005488//binding;GO:0003676//nucleic acid binding;GO:0003725//double-stranded RNA binding;GO:0003723//RNA binding;GO:1901363//heterocyclic compound binding;GO:0097159//organic cyclic compound binding	-
Chr04	8525782	8525782	G	A	SNP	.	948.92	0|0	1|1	0|1	0|1	21|0	0|16	3|11	12|4	0.7857	0.25	-0.5357	downstream	Glyma.04G095700	-	-	DRB1	PREDICTED: double-stranded RNA-binding protein 1-like [Glycine max]	-	-	-	-	-	GO:0005488//binding;GO:0003676//nucleic acid binding;GO:0003725//double-stranded RNA binding;GO:0003723//RNA binding;GO:1901363//heterocyclic compound binding;GO:0097159//organic cyclic compound binding	-
Chr04	8525839	8525839	C	A	SNP	.	926.92	0|0	1|1	0|1	0|1	20|0	0|18	4|7	10|2	0.6364	0.1667	-0.4697	downstream	Glyma.04G095700	-	-	DRB1	PREDICTED: double-stranded RNA-binding protein 1-like [Glycine max]	-	-	-	-	-	GO:0005488//binding;GO:0003676//nucleic acid binding;GO:0003725//double-stranded RNA binding;GO:0003723//RNA binding;GO:1901363//heterocyclic compound binding;GO:0097159//organic cyclic compound binding	-
Chr04	8525952	8525952	A	G	SNP	.	724.92	0|0	1|1	0|1	0|1	17|0	0|16	5|3	15|4	0.375	0.2105	-0.1645	downstream	Glyma.04G095700	-	-	DRB1	PREDICTED: double-stranded RNA-binding protein 1-like [Glycine max]	-	-	-	-	-	GO:0005488//binding;GO:0003676//nucleic acid binding;GO:0003725//double-stranded RNA binding;GO:0003723//RNA binding;GO:1901363//heterocyclic compound binding;GO:0097159//organic cyclic compound binding	-
Chr04	8526031	8526031	C	T	SNP	.	684.93	0|0	1|1	0|1	0|1	11|0	0|14	6|5	11|4	0.4545	0.2667	-0.1878	downstream	Glyma.04G095700	-	-	DRB1	PREDICTED: double-stranded RNA-binding protein 1-like [Glycine max]	-	-	-	-	-	GO:0005488//binding;GO:0003676//nucleic acid binding;GO:0003725//double-stranded RNA binding;GO:0003723//RNA binding;GO:1901363//heterocyclic compound binding;GO:0097159//organic cyclic compound binding	-
Chr04	8526101	8526101	A	-	Deletion	.	478.93	0|0	1|1	0|1	0|1	11|0	0|8	3|7	5|3	-	-	-	downstream	Glyma.04G095700	-	-	DRB1	PREDICTED: double-stranded RNA-binding protein 1-like [Glycine max]	-	-	-	-	-	GO:0005488//binding;GO:0003676//nucleic acid binding;GO:0003725//double-stranded RNA binding;GO:0003723//RNA binding;GO:1901363//heterocyclic compound binding;GO:0097159//organic cyclic compound binding	-
Chr04	8526848	8526848	C	G	SNP	.	2182.92	0|0	1|1	0|1	0|1	39|0	0|34	9|25	16|10	0.7353	0.3846	-0.3507	intergenic	Glyma.04G095700(dist=1520),Glyma.04G095800(dist=4017)	-	-	-	-	-	-	-	-	-	-	-
Chr04	8526868	8526868	T	A	SNP	.	2366.92	0|0	1|1	0|1	0|1	40|0	0|37	7|21	18|12	0.75	0.4	-0.35	intergenic	Glyma.04G095700(dist=1540),Glyma.04G095800(dist=3997)	-	-	-	-	-	-	-	-	-	-	-
Chr04	8527103	8527103	C	T	SNP	.	2178.92	0|0	1|1	0|1	0|1	34|0	0|38	7|13	12|10	0.65	0.4545	-0.1955	intergenic	Glyma.04G095700(dist=1775),Glyma.04G095800(dist=3762)	-	-	-	-	-	-	-	-	-	-	-
Chr04	8527291	8527291	A	T	SNP	.	2276.92	0|0	1|1	0|1	0|1	38|0	1|33	7|15	14|15	0.6818	0.5172	-0.1646	intergenic	Glyma.04G095700(dist=1963),Glyma.04G095800(dist=3574)	-	-	-	-	-	-	-	-	-	-	-
Chr04	8527323	8527323	C	T	SNP	.	2309.92	0|0	1|1	0|1	0|1	37|0	0|38	6|13	14|15	0.6842	0.5172	-0.167	intergenic	Glyma.04G095700(dist=1995),Glyma.04G095800(dist=3542)	-	-	-	-	-	-	-	-	-	-	-
Chr04	8527328	8527328	G	A	SNP	.	2396.92	0|0	1|1	0|1	0|1	38|0	0|38	6|14	15|15	0.7	0.5	-0.2	intergenic	Glyma.04G095700(dist=2000),Glyma.04G095800(dist=3537)	-	-	-	-	-	-	-	-	-	-	-
Chr04	8527613	8527613	T	C	SNP	.	1961.92	0|0	1|1	0|1	0|1	29|0	0|29	4|18	13|9	0.8182	0.4091	-0.4091	intergenic	Glyma.04G095700(dist=2285),Glyma.04G095800(dist=3252)	-	-	-	-	-	-	-	-	-	-	-
Chr04	8527980	8527980	C	T	SNP	.	1711.93	0|0	1|1	0|1	0|1	26|0	1|24	8|12	9|13	0.6	0.5909	-0.0091	intergenic	Glyma.04G095700(dist=2652),Glyma.04G095800(dist=2885)	-	-	-	-	-	-	-	-	-	-	-
Chr04	8528013	8528013	A	G	SNP	.	1548.92	0|0	1|1	0|1	0|1	22|0	0|20	9|14	9|12	0.6087	0.5714	-0.0373	intergenic	Glyma.04G095700(dist=2685),Glyma.04G095800(dist=2852)	-	-	-	-	-	-	-	-	-	-	-
Chr04	8528084	8528084	C	T	SNP	.	1776.92	0|0	1|1	0|1	0|1	23|0	0|27	7|16	9|8	0.6957	0.4706	-0.2251	intergenic	Glyma.04G095700(dist=2756),Glyma.04G095800(dist=2781)	-	-	-	-	-	-	-	-	-	-	-
Chr04	8528130	8528130	-	A	Insertion	.	1725.88	0|0	1|1	0|1	0|1	26|0	0|26	6|18	8|5	-	-	-	intergenic	Glyma.04G095700(dist=2802),Glyma.04G095800(dist=2735)	-	-	-	-	-	-	-	-	-	-	-
Chr04	8528383	8528383	-	A	Insertion	.	1491.88	0|0	1|1	0|1	0|1	23|0	0|28	6|12	9|11	-	-	-	intergenic	Glyma.04G095700(dist=3055),Glyma.04G095800(dist=2482)	-	-	-	-	-	-	-	-	-	-	-
Chr04	8528545	8528545	C	T	SNP	.	1758.92	0|0	1|1	0|1	0|1	29|0	0|25	15|16	15|12	0.5161	0.4444	-0.0717	intergenic	Glyma.04G095700(dist=3217),Glyma.04G095800(dist=2320)	-	-	-	-	-	-	-	-	-	-	-
Chr04	8528552	8528552	C	G	SNP	.	1884.92	0|0	1|1	0|1	0|1	29|0	0|26	13|16	15|13	0.5517	0.4643	-0.0874	intergenic	Glyma.04G095700(dist=3224),Glyma.04G095800(dist=2313)	-	-	-	-	-	-	-	-	-	-	-
Chr04	8528929	8528929	G	A	SNP	.	1471.92	0|0	1|1	0|1	0|1	26|0	0|23	4|8	16|12	0.6667	0.4286	-0.2381	intergenic	Glyma.04G095700(dist=3601),Glyma.04G095800(dist=1936)	-	-	-	-	-	-	-	-	-	-	-
Chr04	8529120	8529120	C	A	SNP	.	1344.92	0|0	1|1	0|1	0|1	21|0	0|22	7|7	23|10	0.5	0.303	-0.197	intergenic	Glyma.04G095700(dist=3792),Glyma.04G095800(dist=1745)	-	-	-	-	-	-	-	-	-	-	-
Chr04	8529338	8529338	T	A	SNP	.	1924.92	0|0	1|1	0|1	0|1	34|0	0|34	11|6	18|14	0.3529	0.4375	0.0846	intergenic	Glyma.04G095700(dist=4010),Glyma.04G095800(dist=1527)	-	-	-	-	-	-	-	-	-	-	-
Chr04	8529347	8529347	G	C	SNP	.	1972.92	0|0	1|1	0|1	0|1	38|0	0|35	11|6	18|16	0.3529	0.4706	0.1177	intergenic	Glyma.04G095700(dist=4019),Glyma.04G095800(dist=1518)	-	-	-	-	-	-	-	-	-	-	-
Chr04	8529395	8529395	T	C	SNP	.	1739.92	0|0	1|1	0|1	0|1	44|0	0|33	8|7	18|11	0.4667	0.3793	-0.0874	intergenic	Glyma.04G095700(dist=4067),Glyma.04G095800(dist=1470)	-	-	-	-	-	-	-	-	-	-	-
Chr04	8529444	8529444	A	G	SNP	.	1817.92	0|0	1|1	0|1	0|1	46|0	0|32	8|12	18|9	0.6	0.3333	-0.2667	intergenic	Glyma.04G095700(dist=4116),Glyma.04G095800(dist=1421)	-	-	-	-	-	-	-	-	-	-	-
Chr04	8529451	8529451	A	G	SNP	.	1859.92	0|0	1|1	0|1	0|1	45|0	0|31	7|13	18|7	0.65	0.28	-0.37	intergenic	Glyma.04G095700(dist=4123),Glyma.04G095800(dist=1414)	-	-	-	-	-	-	-	-	-	-	-
Chr04	8529497	8529497	C	T	SNP	.	1689.92	0|0	1|1	0|1	0|1	43|0	0|27	5|16	18|6	0.7619	0.25	-0.5119	intergenic	Glyma.04G095700(dist=4169),Glyma.04G095800(dist=1368)	-	-	-	-	-	-	-	-	-	-	-
Chr04	8529523	8529523	G	T	SNP	.	1806.92	0|0	1|1	0|1	0|1	38|0	0|29	6|18	16|6	0.75	0.2727	-0.4773	intergenic	Glyma.04G095700(dist=4195),Glyma.04G095800(dist=1342)	-	-	-	-	-	-	-	-	-	-	-
Chr04	8529670	8529670	T	G	SNP	.	1361.92	0|0	1|1	0|1	0|1	35|0	0|23	8|7	17|10	0.4667	0.3704	-0.0963	intergenic	Glyma.04G095700(dist=4342),Glyma.04G095800(dist=1195)	-	-	-	-	-	-	-	-	-	-	-
Chr04	8529705	8529705	-	AATTAC	Insertion	.	2643.88	0|0	1|1	0|1	0|1	28|0	0|22	6|6	16|6	-	-	-	intergenic	Glyma.04G095700(dist=4377),Glyma.04G095800(dist=1160)	-	-	-	-	-	-	-	-	-	-	-
Chr04	8529742	8529742	C	T	SNP	.	1519.92	0|0	1|1	0|1	0|1	37|0	0|30	5|7	22|8	0.5833	0.2667	-0.3166	intergenic	Glyma.04G095700(dist=4414),Glyma.04G095800(dist=1123)	-	-	-	-	-	-	-	-	-	-	-
Chr04	8529756	8529756	C	G	SNP	.	1464.92	0|0	1|1	0|1	0|1	34|0	0|26	4|10	23|7	0.7143	0.2333	-0.481	intergenic	Glyma.04G095700(dist=4428),Glyma.04G095800(dist=1109)	-	-	-	-	-	-	-	-	-	-	-
Chr04	8529785	8529785	G	A	SNP	.	1372.92	0|0	1|1	0|1	0|1	35|0	0|27	3|9	20|5	0.75	0.2	-0.55	intergenic	Glyma.04G095700(dist=4457),Glyma.04G095800(dist=1080)	-	-	-	-	-	-	-	-	-	-	-
Chr04	8529819	8529827	CTTGTCAAG	-	Deletion	.	5232.88	0|0	1|1	0|1	0|1	32|0	0|24	6|14	13|5	-	-	-	intergenic	Glyma.04G095700(dist=4491),Glyma.04G095800(dist=1038)	-	-	-	-	-	-	-	-	-	-	-
Chr04	8529871	8529871	A	G	SNP	.	1683.92	0|0	1|1	0|1	0|1	33|0	0|23	10|18	12|7	0.6429	0.3684	-0.2745	upstream	Glyma.04G095800	-	-	RABGGTA	Geranylgeranyl transferase type-2 subunit alpha [Glycine soja]	-	-	-	-	-	GO:0003824//catalytic activity;GO:0004659//prenyltransferase activity;GO:0016765//transferase activity, transferring alkyl or aryl (other than methyl) groups;GO:0008318//protein prenyltransferase activity;GO:0016740//transferase activity	GO:0036211//protein modification process;GO:0043412//macromolecule modification;GO:0044238//primary metabolic process;GO:0019538//protein metabolic process;GO:0043170//macromolecule metabolic process;GO:0044267//cellular protein metabolic process;GO:0006464//cellular protein modification process;GO:0018342//protein prenylation;GO:0097354//prenylation;GO:0044260//cellular macromolecule metabolic p…
Chr04	8529910	8529910	G	T	SNP	.	1515.92	0|0	1|1	0|1	0|1	27|0	0|25	13|14	12|7	0.5185	0.3684	-0.1501	upstream	Glyma.04G095800	-	-	RABGGTA	Geranylgeranyl transferase type-2 subunit alpha [Glycine soja]	-	-	-	-	-	GO:0003824//catalytic activity;GO:0004659//prenyltransferase activity;GO:0016765//transferase activity, transferring alkyl or aryl (other than methyl) groups;GO:0008318//protein prenyltransferase activity;GO:0016740//transferase activity	GO:0036211//protein modification process;GO:0043412//macromolecule modification;GO:0044238//primary metabolic process;GO:0019538//protein metabolic process;GO:0043170//macromolecule metabolic process;GO:0044267//cellular protein metabolic process;GO:0006464//cellular protein modification process;GO:0018342//protein prenylation;GO:0097354//prenylation;GO:0044260//cellular macromolecule metabolic p…
Chr04	8530100	8530100	A	T	SNP	.	1178.92	0|0	1|1	0|1	0|1	22|0	0|20	4|8	12|7	0.6667	0.3684	-0.2983	upstream	Glyma.04G095800	-	-	RABGGTA	Geranylgeranyl transferase type-2 subunit alpha [Glycine soja]	-	-	-	-	-	GO:0003824//catalytic activity;GO:0004659//prenyltransferase activity;GO:0016765//transferase activity, transferring alkyl or aryl (other than methyl) groups;GO:0008318//protein prenyltransferase activity;GO:0016740//transferase activity	GO:0036211//protein modification process;GO:0043412//macromolecule modification;GO:0044238//primary metabolic process;GO:0019538//protein metabolic process;GO:0043170//macromolecule metabolic process;GO:0044267//cellular protein metabolic process;GO:0006464//cellular protein modification process;GO:0018342//protein prenylation;GO:0097354//prenylation;GO:0044260//cellular macromolecule metabolic p…
Chr04	8530125	8530125	T	C	SNP	.	1388.92	0|0	1|1	0|1	0|1	27|0	0|23	7|9	9|7	0.5625	0.4375	-0.125	upstream	Glyma.04G095800	-	-	RABGGTA	Geranylgeranyl transferase type-2 subunit alpha [Glycine soja]	-	-	-	-	-	GO:0003824//catalytic activity;GO:0004659//prenyltransferase activity;GO:0016765//transferase activity, transferring alkyl or aryl (other than methyl) groups;GO:0008318//protein prenyltransferase activity;GO:0016740//transferase activity	GO:0036211//protein modification process;GO:0043412//macromolecule modification;GO:0044238//primary metabolic process;GO:0019538//protein metabolic process;GO:0043170//macromolecule metabolic process;GO:0044267//cellular protein metabolic process;GO:0006464//cellular protein modification process;GO:0018342//protein prenylation;GO:0097354//prenylation;GO:0044260//cellular macromolecule metabolic p…
Chr04	8530279	8530279	G	A	SNP	.	622.2	0|0	1|1	0|1	0|0	10|0	0|11	4|6	9|1	0.6	0.1	-0.5	upstream	Glyma.04G095800	-	-	RABGGTA	Geranylgeranyl transferase type-2 subunit alpha [Glycine soja]	-	-	-	-	-	GO:0003824//catalytic activity;GO:0004659//prenyltransferase activity;GO:0016765//transferase activity, transferring alkyl or aryl (other than methyl) groups;GO:0008318//protein prenyltransferase activity;GO:0016740//transferase activity	GO:0036211//protein modification process;GO:0043412//macromolecule modification;GO:0044238//primary metabolic process;GO:0019538//protein metabolic process;GO:0043170//macromolecule metabolic process;GO:0044267//cellular protein metabolic process;GO:0006464//cellular protein modification process;GO:0018342//protein prenylation;GO:0097354//prenylation;GO:0044260//cellular macromolecule metabolic p…
Chr04	8530368	8530368	A	-	Deletion	.	503.54	0|0	1|1	.|.	0|1	4|0	0|14	.|.	5|3	-	-	-	upstream	Glyma.04G095800	-	-	RABGGTA	Geranylgeranyl transferase type-2 subunit alpha [Glycine soja]	-	-	-	-	-	GO:0003824//catalytic activity;GO:0004659//prenyltransferase activity;GO:0016765//transferase activity, transferring alkyl or aryl (other than methyl) groups;GO:0008318//protein prenyltransferase activity;GO:0016740//transferase activity	GO:0036211//protein modification process;GO:0043412//macromolecule modification;GO:0044238//primary metabolic process;GO:0019538//protein metabolic process;GO:0043170//macromolecule metabolic process;GO:0044267//cellular protein metabolic process;GO:0006464//cellular protein modification process;GO:0018342//protein prenylation;GO:0097354//prenylation;GO:0044260//cellular macromolecule metabolic p…
Chr04	8530670	8530670	A	G	SNP	.	745.94	0|0	1|1	0|1	0|1	11|0	0|11	2|8	6|4	0.8	0.4	-0.4	upstream	Glyma.04G095800	-	-	RABGGTA	Geranylgeranyl transferase type-2 subunit alpha [Glycine soja]	-	-	-	-	-	GO:0003824//catalytic activity;GO:0004659//prenyltransferase activity;GO:0016765//transferase activity, transferring alkyl or aryl (other than methyl) groups;GO:0008318//protein prenyltransferase activity;GO:0016740//transferase activity	GO:0036211//protein modification process;GO:0043412//macromolecule modification;GO:0044238//primary metabolic process;GO:0019538//protein metabolic process;GO:0043170//macromolecule metabolic process;GO:0044267//cellular protein metabolic process;GO:0006464//cellular protein modification process;GO:0018342//protein prenylation;GO:0097354//prenylation;GO:0044260//cellular macromolecule metabolic p…
Chr04	8530741	8530741	T	A	SNP	.	1072.95	0|0	1|1	0|1	0|1	10|0	0|16	2|8	8|6	0.8	0.4286	-0.3714	upstream	Glyma.04G095800	-	-	RABGGTA	Geranylgeranyl transferase type-2 subunit alpha [Glycine soja]	-	-	-	-	-	GO:0003824//catalytic activity;GO:0004659//prenyltransferase activity;GO:0016765//transferase activity, transferring alkyl or aryl (other than methyl) groups;GO:0008318//protein prenyltransferase activity;GO:0016740//transferase activity	GO:0036211//protein modification process;GO:0043412//macromolecule modification;GO:0044238//primary metabolic process;GO:0019538//protein metabolic process;GO:0043170//macromolecule metabolic process;GO:0044267//cellular protein metabolic process;GO:0006464//cellular protein modification process;GO:0018342//protein prenylation;GO:0097354//prenylation;GO:0044260//cellular macromolecule metabolic p…
Chr04	8531020	8531020	A	C	SNP	.	1188.92	0|0	1|1	0|1	0|1	31|1	0|20	9|11	16|10	0.55	0.3846	-0.1654	intronic	Glyma.04G095800	-	-	RABGGTA	Geranylgeranyl transferase type-2 subunit alpha [Glycine soja]	-	-	-	-	-	GO:0003824//catalytic activity;GO:0004659//prenyltransferase activity;GO:0016765//transferase activity, transferring alkyl or aryl (other than methyl) groups;GO:0008318//protein prenyltransferase activity;GO:0016740//transferase activity	GO:0036211//protein modification process;GO:0043412//macromolecule modification;GO:0044238//primary metabolic process;GO:0019538//protein metabolic process;GO:0043170//macromolecule metabolic process;GO:0044267//cellular protein metabolic process;GO:0006464//cellular protein modification process;GO:0018342//protein prenylation;GO:0097354//prenylation;GO:0044260//cellular macromolecule metabolic p…
Chr04	8531022	8531022	-	TCTC	Insertion	.	1297.89	0|0	1|1	0|1	0|1	28|0	0|11	8|7	12|5	-	-	-	intronic	Glyma.04G095800	-	-	RABGGTA	Geranylgeranyl transferase type-2 subunit alpha [Glycine soja]	-	-	-	-	-	GO:0003824//catalytic activity;GO:0004659//prenyltransferase activity;GO:0016765//transferase activity, transferring alkyl or aryl (other than methyl) groups;GO:0008318//protein prenyltransferase activity;GO:0016740//transferase activity	GO:0036211//protein modification process;GO:0043412//macromolecule modification;GO:0044238//primary metabolic process;GO:0019538//protein metabolic process;GO:0043170//macromolecule metabolic process;GO:0044267//cellular protein metabolic process;GO:0006464//cellular protein modification process;GO:0018342//protein prenylation;GO:0097354//prenylation;GO:0044260//cellular macromolecule metabolic p…
Chr04	8531548	8531552	TTTTA	-	Deletion	.	2925.88	0|0	1|1	0|1	0|1	24|0	0|22	9|15	4|7	-	-	-	intronic	Glyma.04G095800	-	-	RABGGTA	Geranylgeranyl transferase type-2 subunit alpha [Glycine soja]	-	-	-	-	-	GO:0003824//catalytic activity;GO:0004659//prenyltransferase activity;GO:0016765//transferase activity, transferring alkyl or aryl (other than methyl) groups;GO:0008318//protein prenyltransferase activity;GO:0016740//transferase activity	GO:0036211//protein modification process;GO:0043412//macromolecule modification;GO:0044238//primary metabolic process;GO:0019538//protein metabolic process;GO:0043170//macromolecule metabolic process;GO:0044267//cellular protein metabolic process;GO:0006464//cellular protein modification process;GO:0018342//protein prenylation;GO:0097354//prenylation;GO:0044260//cellular macromolecule metabolic p…
Chr04	8532081	8532081	-	TAT	Insertion	.	1282.88	0|0	1|1	0|1	0|1	13|0	0|18	9|8	14|2	-	-	-	intronic	Glyma.04G095800	-	-	RABGGTA	Geranylgeranyl transferase type-2 subunit alpha [Glycine soja]	-	-	-	-	-	GO:0003824//catalytic activity;GO:0004659//prenyltransferase activity;GO:0016765//transferase activity, transferring alkyl or aryl (other than methyl) groups;GO:0008318//protein prenyltransferase activity;GO:0016740//transferase activity	GO:0036211//protein modification process;GO:0043412//macromolecule modification;GO:0044238//primary metabolic process;GO:0019538//protein metabolic process;GO:0043170//macromolecule metabolic process;GO:0044267//cellular protein metabolic process;GO:0006464//cellular protein modification process;GO:0018342//protein prenylation;GO:0097354//prenylation;GO:0044260//cellular macromolecule metabolic p…
Chr04	8533016	8533016	G	A	SNP	.	1922.93	0|0	1|1	0|1	0|1	33|0	0|24	2|17	5|13	0.8947	0.7222	-0.1725	intronic	Glyma.04G095800	-	-	RABGGTA	Geranylgeranyl transferase type-2 subunit alpha [Glycine soja]	-	-	-	-	-	GO:0003824//catalytic activity;GO:0004659//prenyltransferase activity;GO:0016765//transferase activity, transferring alkyl or aryl (other than methyl) groups;GO:0008318//protein prenyltransferase activity;GO:0016740//transferase activity	GO:0036211//protein modification process;GO:0043412//macromolecule modification;GO:0044238//primary metabolic process;GO:0019538//protein metabolic process;GO:0043170//macromolecule metabolic process;GO:0044267//cellular protein metabolic process;GO:0006464//cellular protein modification process;GO:0018342//protein prenylation;GO:0097354//prenylation;GO:0044260//cellular macromolecule metabolic p…
Chr04	8533050	8533050	A	T	SNP	.	2067.92	0|0	1|1	0|1	0|1	34|0	0|25	3|19	7|14	0.8636	0.6667	-0.1969	intronic	Glyma.04G095800	-	-	RABGGTA	Geranylgeranyl transferase type-2 subunit alpha [Glycine soja]	-	-	-	-	-	GO:0003824//catalytic activity;GO:0004659//prenyltransferase activity;GO:0016765//transferase activity, transferring alkyl or aryl (other than methyl) groups;GO:0008318//protein prenyltransferase activity;GO:0016740//transferase activity	GO:0036211//protein modification process;GO:0043412//macromolecule modification;GO:0044238//primary metabolic process;GO:0019538//protein metabolic process;GO:0043170//macromolecule metabolic process;GO:0044267//cellular protein metabolic process;GO:0006464//cellular protein modification process;GO:0018342//protein prenylation;GO:0097354//prenylation;GO:0044260//cellular macromolecule metabolic p…
Chr04	8533117	8533117	-	T	Insertion	.	1804.88	0|0	1|1	0|1	0|1	32|0	0|21	4|19	9|16	-	-	-	intronic	Glyma.04G095800	-	-	RABGGTA	Geranylgeranyl transferase type-2 subunit alpha [Glycine soja]	-	-	-	-	-	GO:0003824//catalytic activity;GO:0004659//prenyltransferase activity;GO:0016765//transferase activity, transferring alkyl or aryl (other than methyl) groups;GO:0008318//protein prenyltransferase activity;GO:0016740//transferase activity	GO:0036211//protein modification process;GO:0043412//macromolecule modification;GO:0044238//primary metabolic process;GO:0019538//protein metabolic process;GO:0043170//macromolecule metabolic process;GO:0044267//cellular protein metabolic process;GO:0006464//cellular protein modification process;GO:0018342//protein prenylation;GO:0097354//prenylation;GO:0044260//cellular macromolecule metabolic p…
Chr04	8533559	8533559	C	T	SNP	.	1458.13	0|0	1|1	0|1	0|0	24|0	0|25	10|16	21|2	0.6154	0.087	-0.5284	exonic	Glyma.04G095800	synonymous SNV	Glyma.04G095800:Glyma.04G095800.1:exon5:c.C858T:p.V286V,	RABGGTA	Geranylgeranyl transferase type-2 subunit alpha [Glycine soja]	-	-	-	-	-	GO:0003824//catalytic activity;GO:0004659//prenyltransferase activity;GO:0016765//transferase activity, transferring alkyl or aryl (other than methyl) groups;GO:0008318//protein prenyltransferase activity;GO:0016740//transferase activity	GO:0036211//protein modification process;GO:0043412//macromolecule modification;GO:0044238//primary metabolic process;GO:0019538//protein metabolic process;GO:0043170//macromolecule metabolic process;GO:0044267//cellular protein metabolic process;GO:0006464//cellular protein modification process;GO:0018342//protein prenylation;GO:0097354//prenylation;GO:0044260//cellular macromolecule metabolic p…
Chr04	8533592	8533592	A	G	SNP	.	1381.92	0|0	1|1	0|1	0|1	28|0	0|21	10|17	21|3	0.6296	0.125	-0.5046	exonic	Glyma.04G095800	synonymous SNV	Glyma.04G095800:Glyma.04G095800.1:exon5:c.A891G:p.K297K,	RABGGTA	Geranylgeranyl transferase type-2 subunit alpha [Glycine soja]	-	-	-	-	-	GO:0003824//catalytic activity;GO:0004659//prenyltransferase activity;GO:0016765//transferase activity, transferring alkyl or aryl (other than methyl) groups;GO:0008318//protein prenyltransferase activity;GO:0016740//transferase activity	GO:0036211//protein modification process;GO:0043412//macromolecule modification;GO:0044238//primary metabolic process;GO:0019538//protein metabolic process;GO:0043170//macromolecule metabolic process;GO:0044267//cellular protein metabolic process;GO:0006464//cellular protein modification process;GO:0018342//protein prenylation;GO:0097354//prenylation;GO:0044260//cellular macromolecule metabolic p…
Chr04	8533703	8533703	A	G	SNP	.	2030.92	0|0	1|1	0|1	0|1	27|0	0|33	6|15	21|8	0.7143	0.2759	-0.4384	exonic	Glyma.04G095800	synonymous SNV	Glyma.04G095800:Glyma.04G095800.1:exon5:c.A1002G:p.P334P,	RABGGTA	Geranylgeranyl transferase type-2 subunit alpha [Glycine soja]	-	-	-	-	-	GO:0003824//catalytic activity;GO:0004659//prenyltransferase activity;GO:0016765//transferase activity, transferring alkyl or aryl (other than methyl) groups;GO:0008318//protein prenyltransferase activity;GO:0016740//transferase activity	GO:0036211//protein modification process;GO:0043412//macromolecule modification;GO:0044238//primary metabolic process;GO:0019538//protein metabolic process;GO:0043170//macromolecule metabolic process;GO:0044267//cellular protein metabolic process;GO:0006464//cellular protein modification process;GO:0018342//protein prenylation;GO:0097354//prenylation;GO:0044260//cellular macromolecule metabolic p…
Chr04	8533730	8533730	T	C	SNP	.	2048.92	0|0	1|1	0|1	0|1	27|0	0|33	8|18	20|9	0.6923	0.3103	-0.382	exonic	Glyma.04G095800	synonymous SNV	Glyma.04G095800:Glyma.04G095800.1:exon5:c.T1029C:p.N343N,	RABGGTA	Geranylgeranyl transferase type-2 subunit alpha [Glycine soja]	-	-	-	-	-	GO:0003824//catalytic activity;GO:0004659//prenyltransferase activity;GO:0016765//transferase activity, transferring alkyl or aryl (other than methyl) groups;GO:0008318//protein prenyltransferase activity;GO:0016740//transferase activity	GO:0036211//protein modification process;GO:0043412//macromolecule modification;GO:0044238//primary metabolic process;GO:0019538//protein metabolic process;GO:0043170//macromolecule metabolic process;GO:0044267//cellular protein metabolic process;GO:0006464//cellular protein modification process;GO:0018342//protein prenylation;GO:0097354//prenylation;GO:0044260//cellular macromolecule metabolic p…
Chr04	8533816	8533816	C	T	SNP	.	1901.92	0|0	1|1	0|1	0|1	29|0	0|28	4|19	17|7	0.8261	0.2917	-0.5344	exonic	Glyma.04G095800	nonsynonymous SNV	Glyma.04G095800:Glyma.04G095800.1:exon5:c.C1115T:p.T372I,	RABGGTA	Geranylgeranyl transferase type-2 subunit alpha [Glycine soja]	-	-	-	-	-	GO:0003824//catalytic activity;GO:0004659//prenyltransferase activity;GO:0016765//transferase activity, transferring alkyl or aryl (other than methyl) groups;GO:0008318//protein prenyltransferase activity;GO:0016740//transferase activity	GO:0036211//protein modification process;GO:0043412//macromolecule modification;GO:0044238//primary metabolic process;GO:0019538//protein metabolic process;GO:0043170//macromolecule metabolic process;GO:0044267//cellular protein metabolic process;GO:0006464//cellular protein modification process;GO:0018342//protein prenylation;GO:0097354//prenylation;GO:0044260//cellular macromolecule metabolic p…
Chr04	8534081	8534081	T	G	SNP	.	1937.92	0|0	1|1	0|1	0|1	27|0	0|32	6|10	14|11	0.625	0.44	-0.185	intronic	Glyma.04G095800	-	-	RABGGTA	Geranylgeranyl transferase type-2 subunit alpha [Glycine soja]	-	-	-	-	-	GO:0003824//catalytic activity;GO:0004659//prenyltransferase activity;GO:0016765//transferase activity, transferring alkyl or aryl (other than methyl) groups;GO:0008318//protein prenyltransferase activity;GO:0016740//transferase activity	GO:0036211//protein modification process;GO:0043412//macromolecule modification;GO:0044238//primary metabolic process;GO:0019538//protein metabolic process;GO:0043170//macromolecule metabolic process;GO:0044267//cellular protein metabolic process;GO:0006464//cellular protein modification process;GO:0018342//protein prenylation;GO:0097354//prenylation;GO:0044260//cellular macromolecule metabolic p…
Chr04	8534185	8534185	T	C	SNP	.	1477.92	0|0	1|1	0|1	0|1	27|0	0|21	8|13	13|9	0.619	0.4091	-0.2099	exonic	Glyma.04G095800	synonymous SNV	Glyma.04G095800:Glyma.04G095800.1:exon6:c.T1365C:p.L455L,	RABGGTA	Geranylgeranyl transferase type-2 subunit alpha [Glycine soja]	-	-	-	-	-	GO:0003824//catalytic activity;GO:0004659//prenyltransferase activity;GO:0016765//transferase activity, transferring alkyl or aryl (other than methyl) groups;GO:0008318//protein prenyltransferase activity;GO:0016740//transferase activity	GO:0036211//protein modification process;GO:0043412//macromolecule modification;GO:0044238//primary metabolic process;GO:0019538//protein metabolic process;GO:0043170//macromolecule metabolic process;GO:0044267//cellular protein metabolic process;GO:0006464//cellular protein modification process;GO:0018342//protein prenylation;GO:0097354//prenylation;GO:0044260//cellular macromolecule metabolic p…
Chr04	8534301	8534301	A	G	SNP	.	1070.92	0|0	1|1	0|1	0|1	33|0	0|19	7|6	9|6	0.4615	0.4	-0.0615	exonic	Glyma.04G095800	nonsynonymous SNV	Glyma.04G095800:Glyma.04G095800.1:exon6:c.A1481G:p.H494R,	RABGGTA	Geranylgeranyl transferase type-2 subunit alpha [Glycine soja]	-	-	-	-	-	GO:0003824//catalytic activity;GO:0004659//prenyltransferase activity;GO:0016765//transferase activity, transferring alkyl or aryl (other than methyl) groups;GO:0008318//protein prenyltransferase activity;GO:0016740//transferase activity	GO:0036211//protein modification process;GO:0043412//macromolecule modification;GO:0044238//primary metabolic process;GO:0019538//protein metabolic process;GO:0043170//macromolecule metabolic process;GO:0044267//cellular protein metabolic process;GO:0006464//cellular protein modification process;GO:0018342//protein prenylation;GO:0097354//prenylation;GO:0044260//cellular macromolecule metabolic p…
Chr04	8534340	8534340	C	T	SNP	.	1032.92	0|0	1|1	0|1	0|1	29|0	0|21	5|5	9|4	0.5	0.3077	-0.1923	intronic	Glyma.04G095800	-	-	RABGGTA	Geranylgeranyl transferase type-2 subunit alpha [Glycine soja]	-	-	-	-	-	GO:0003824//catalytic activity;GO:0004659//prenyltransferase activity;GO:0016765//transferase activity, transferring alkyl or aryl (other than methyl) groups;GO:0008318//protein prenyltransferase activity;GO:0016740//transferase activity	GO:0036211//protein modification process;GO:0043412//macromolecule modification;GO:0044238//primary metabolic process;GO:0019538//protein metabolic process;GO:0043170//macromolecule metabolic process;GO:0044267//cellular protein metabolic process;GO:0006464//cellular protein modification process;GO:0018342//protein prenylation;GO:0097354//prenylation;GO:0044260//cellular macromolecule metabolic p…
Chr04	8534410	8534411	TG	-	Deletion	.	1718.88	0|0	1|1	0|1	0|1	37|0	0|24	5|11	14|5	-	-	-	intronic	Glyma.04G095800	-	-	RABGGTA	Geranylgeranyl transferase type-2 subunit alpha [Glycine soja]	-	-	-	-	-	GO:0003824//catalytic activity;GO:0004659//prenyltransferase activity;GO:0016765//transferase activity, transferring alkyl or aryl (other than methyl) groups;GO:0008318//protein prenyltransferase activity;GO:0016740//transferase activity	GO:0036211//protein modification process;GO:0043412//macromolecule modification;GO:0044238//primary metabolic process;GO:0019538//protein metabolic process;GO:0043170//macromolecule metabolic process;GO:0044267//cellular protein metabolic process;GO:0006464//cellular protein modification process;GO:0018342//protein prenylation;GO:0097354//prenylation;GO:0044260//cellular macromolecule metabolic p…
Chr04	8534445	8534445	G	A	SNP	.	1673.92	0|0	1|1	0|1	0|1	33|0	0|24	7|16	12|7	0.6957	0.3684	-0.3273	intronic	Glyma.04G095800	-	-	RABGGTA	Geranylgeranyl transferase type-2 subunit alpha [Glycine soja]	-	-	-	-	-	GO:0003824//catalytic activity;GO:0004659//prenyltransferase activity;GO:0016765//transferase activity, transferring alkyl or aryl (other than methyl) groups;GO:0008318//protein prenyltransferase activity;GO:0016740//transferase activity	GO:0036211//protein modification process;GO:0043412//macromolecule modification;GO:0044238//primary metabolic process;GO:0019538//protein metabolic process;GO:0043170//macromolecule metabolic process;GO:0044267//cellular protein metabolic process;GO:0006464//cellular protein modification process;GO:0018342//protein prenylation;GO:0097354//prenylation;GO:0044260//cellular macromolecule metabolic p…
Chr04	8534536	8534536	A	T	SNP	.	1346.92	0|0	1|1	0|1	0|1	30|0	0|21	8|14	13|4	0.6364	0.2353	-0.4011	intronic	Glyma.04G095800	-	-	RABGGTA	Geranylgeranyl transferase type-2 subunit alpha [Glycine soja]	-	-	-	-	-	GO:0003824//catalytic activity;GO:0004659//prenyltransferase activity;GO:0016765//transferase activity, transferring alkyl or aryl (other than methyl) groups;GO:0008318//protein prenyltransferase activity;GO:0016740//transferase activity	GO:0036211//protein modification process;GO:0043412//macromolecule modification;GO:0044238//primary metabolic process;GO:0019538//protein metabolic process;GO:0043170//macromolecule metabolic process;GO:0044267//cellular protein metabolic process;GO:0006464//cellular protein modification process;GO:0018342//protein prenylation;GO:0097354//prenylation;GO:0044260//cellular macromolecule metabolic p…
Chr04	8534552	8534552	C	T	SNP	.	1160.92	0|0	1|1	0|1	0|1	29|0	0|20	6|13	11|3	0.6842	0.2143	-0.4699	intronic	Glyma.04G095800	-	-	RABGGTA	Geranylgeranyl transferase type-2 subunit alpha [Glycine soja]	-	-	-	-	-	GO:0003824//catalytic activity;GO:0004659//prenyltransferase activity;GO:0016765//transferase activity, transferring alkyl or aryl (other than methyl) groups;GO:0008318//protein prenyltransferase activity;GO:0016740//transferase activity	GO:0036211//protein modification process;GO:0043412//macromolecule modification;GO:0044238//primary metabolic process;GO:0019538//protein metabolic process;GO:0043170//macromolecule metabolic process;GO:0044267//cellular protein metabolic process;GO:0006464//cellular protein modification process;GO:0018342//protein prenylation;GO:0097354//prenylation;GO:0044260//cellular macromolecule metabolic p…
Chr04	8534777	8534777	G	A	SNP	.	1590.92	0|0	1|1	0|1	0|1	31|0	0|29	5|13	14|6	0.7222	0.3	-0.4222	intronic	Glyma.04G095800	-	-	RABGGTA	Geranylgeranyl transferase type-2 subunit alpha [Glycine soja]	-	-	-	-	-	GO:0003824//catalytic activity;GO:0004659//prenyltransferase activity;GO:0016765//transferase activity, transferring alkyl or aryl (other than methyl) groups;GO:0008318//protein prenyltransferase activity;GO:0016740//transferase activity	GO:0036211//protein modification process;GO:0043412//macromolecule modification;GO:0044238//primary metabolic process;GO:0019538//protein metabolic process;GO:0043170//macromolecule metabolic process;GO:0044267//cellular protein metabolic process;GO:0006464//cellular protein modification process;GO:0018342//protein prenylation;GO:0097354//prenylation;GO:0044260//cellular macromolecule metabolic p…
Chr04	8534822	8534822	C	T	SNP	.	1761.92	0|0	1|1	0|1	0|1	36|0	0|30	7|14	10|6	0.6667	0.375	-0.2917	intronic	Glyma.04G095800	-	-	RABGGTA	Geranylgeranyl transferase type-2 subunit alpha [Glycine soja]	-	-	-	-	-	GO:0003824//catalytic activity;GO:0004659//prenyltransferase activity;GO:0016765//transferase activity, transferring alkyl or aryl (other than methyl) groups;GO:0008318//protein prenyltransferase activity;GO:0016740//transferase activity	GO:0036211//protein modification process;GO:0043412//macromolecule modification;GO:0044238//primary metabolic process;GO:0019538//protein metabolic process;GO:0043170//macromolecule metabolic process;GO:0044267//cellular protein metabolic process;GO:0006464//cellular protein modification process;GO:0018342//protein prenylation;GO:0097354//prenylation;GO:0044260//cellular macromolecule metabolic p…
Chr04	8535269	8535269	C	T	SNP	.	1255.93	0|0	1|1	0|1	0|1	14|0	0|21	6|12	16|7	0.6667	0.3043	-0.3624	intronic	Glyma.04G095800	-	-	RABGGTA	Geranylgeranyl transferase type-2 subunit alpha [Glycine soja]	-	-	-	-	-	GO:0003824//catalytic activity;GO:0004659//prenyltransferase activity;GO:0016765//transferase activity, transferring alkyl or aryl (other than methyl) groups;GO:0008318//protein prenyltransferase activity;GO:0016740//transferase activity	GO:0036211//protein modification process;GO:0043412//macromolecule modification;GO:0044238//primary metabolic process;GO:0019538//protein metabolic process;GO:0043170//macromolecule metabolic process;GO:0044267//cellular protein metabolic process;GO:0006464//cellular protein modification process;GO:0018342//protein prenylation;GO:0097354//prenylation;GO:0044260//cellular macromolecule metabolic p…
Chr04	8535465	8535465	A	G	SNP	.	821.95	0|0	1|1	0|1	0|1	9|0	0|14	2|9	8|2	0.8182	0.2	-0.6182	intronic	Glyma.04G095800	-	-	RABGGTA	Geranylgeranyl transferase type-2 subunit alpha [Glycine soja]	-	-	-	-	-	GO:0003824//catalytic activity;GO:0004659//prenyltransferase activity;GO:0016765//transferase activity, transferring alkyl or aryl (other than methyl) groups;GO:0008318//protein prenyltransferase activity;GO:0016740//transferase activity	GO:0036211//protein modification process;GO:0043412//macromolecule modification;GO:0044238//primary metabolic process;GO:0019538//protein metabolic process;GO:0043170//macromolecule metabolic process;GO:0044267//cellular protein metabolic process;GO:0006464//cellular protein modification process;GO:0018342//protein prenylation;GO:0097354//prenylation;GO:0044260//cellular macromolecule metabolic p…
Chr04	8535481	8535481	T	G	SNP	.	815.26	0|0	1|1	0|1	0|1	6|0	0|13	4|8	5|2	0.6667	0.2857	-0.381	intronic	Glyma.04G095800	-	-	RABGGTA	Geranylgeranyl transferase type-2 subunit alpha [Glycine soja]	-	-	-	-	-	GO:0003824//catalytic activity;GO:0004659//prenyltransferase activity;GO:0016765//transferase activity, transferring alkyl or aryl (other than methyl) groups;GO:0008318//protein prenyltransferase activity;GO:0016740//transferase activity	GO:0036211//protein modification process;GO:0043412//macromolecule modification;GO:0044238//primary metabolic process;GO:0019538//protein metabolic process;GO:0043170//macromolecule metabolic process;GO:0044267//cellular protein metabolic process;GO:0006464//cellular protein modification process;GO:0018342//protein prenylation;GO:0097354//prenylation;GO:0044260//cellular macromolecule metabolic p…
Chr04	8536665	8536665	A	G	SNP	.	2121.92	0|0	1|1	0|1	0|1	32|0	0|33	4|13	15|14	0.7647	0.4828	-0.2819	UTR3	Glyma.04G095800(Glyma.04G095800.1:c.*601A>G)	-	-	-	-	-	-	-	-	-	-	-
Chr04	8536774	8536774	T	A	SNP	.	1316.92	0|0	1|1	0|1	0|1	31|0	0|19	6|10	18|10	0.625	0.3571	-0.2679	UTR3	Glyma.04G095800(Glyma.04G095800.1:c.*710T>A)	-	-	-	-	-	-	-	-	-	-	-
Chr04	8537105	8537106	CA	-	Deletion	.	2270.88	0|0	1|1	0|1	0|1	26|0	0|28	7|11	15|7	-	-	-	UTR3	Glyma.04G095900(Glyma.04G095900.1:c.*398_*397delTG)	-	-	-	-	-	-	-	-	-	-	-
Chr04	8537216	8537216	G	A	SNP	.	1285.92	0|0	1|1	0|1	0|1	37|0	0|27	9|8	12|5	0.4706	0.2941	-0.1765	UTR3	Glyma.04G095900(Glyma.04G095900.1:c.*287C>T)	-	-	-	-	-	-	-	-	-	-	-
Chr04	8537447	8537447	A	G	SNP	.	1734.92	0|0	1|1	0|1	0|1	37|0	0|31	11|17	15|3	0.6071	0.1667	-0.4404	UTR3	Glyma.04G095900(Glyma.04G095900.1:c.*56T>C)	-	-	-	-	-	-	-	-	-	-	-
Chr04	8538534	8538535	TA	-	Deletion	.	808.97	0|0	1|1	1|1	0|1	8|0	0|8	1|6	2|3	-	-	-	upstream;downstream	Glyma.04G095900;Glyma.04G096000	-	-	-	-	-	-	-	-	-	-	-
Chr04	8539606	8539606	T	A	SNP	.	1100.92	0|0	1|1	0|1	0|1	20|0	0|16	9|9	9|7	0.5	0.4375	-0.0625	UTR3	Glyma.04G096000(Glyma.04G096000.1:c.*197A>T)	-	-	-	-	-	-	-	-	-	-	-
Chr04	8539607	8539607	A	T	SNP	.	1110.92	0|0	1|1	0|1	0|1	21|0	0|16	9|9	9|7	0.5	0.4375	-0.0625	UTR3	Glyma.04G096000(Glyma.04G096000.1:c.*196T>A)	-	-	-	-	-	-	-	-	-	-	-
Chr04	8539677	8539677	T	G	SNP	.	1041.92	0|0	1|1	0|1	0|1	27|0	0|17	9|7	14|8	0.4375	0.3636	-0.0739	UTR3	Glyma.04G096000(Glyma.04G096000.1:c.*126A>C)	-	-	-	-	-	-	-	-	-	-	-
Chr04	8539703	8539703	-	A	Insertion	.	747.88	0|0	1|1	0|1	0|1	27|0	0|17	11|5	14|9	-	-	-	UTR3	Glyma.04G096000(Glyma.04G096000.1:c.*99_*100insT)	-	-	-	-	-	-	-	-	-	-	-
Chr04	8539976	8539976	C	A	SNP	.	1140.92	0|0	1|1	0|1	0|1	27|0	0|21	12|13	10|5	0.52	0.3333	-0.1867	intronic	Glyma.04G096000	-	-	CTR1	PREDICTED: serine/threonine-protein kinase CTR1-like [Glycine max]	-	-	-	-	-	GO:0016772//transferase activity, transferring phosphorus-containing groups;GO:0004672//protein kinase activity;GO:0003824//catalytic activity;GO:0016773//phosphotransferase activity, alcohol group as acceptor;GO:0016301//kinase activity;GO:0016740//transferase activity	GO:0019538//protein metabolic process;GO:0016310//phosphorylation;GO:0006468//protein phosphorylation;GO:0036211//protein modification process;GO:0044237//cellular metabolic process;GO:0006793//phosphorus metabolic process;GO:0071704//organic substance metabolic process;GO:0044238//primary metabolic process;GO:0043412//macromolecule modification;GO:0044260//cellular macromolecule metabolic proces…
Chr04	8540013	8540013	G	A	SNP	.	1120.92	0|0	1|1	0|1	0|1	32|0	0|21	14|9	10|5	0.3913	0.3333	-0.058	intronic	Glyma.04G096000	-	-	CTR1	PREDICTED: serine/threonine-protein kinase CTR1-like [Glycine max]	-	-	-	-	-	GO:0016772//transferase activity, transferring phosphorus-containing groups;GO:0004672//protein kinase activity;GO:0003824//catalytic activity;GO:0016773//phosphotransferase activity, alcohol group as acceptor;GO:0016301//kinase activity;GO:0016740//transferase activity	GO:0019538//protein metabolic process;GO:0016310//phosphorylation;GO:0006468//protein phosphorylation;GO:0036211//protein modification process;GO:0044237//cellular metabolic process;GO:0006793//phosphorus metabolic process;GO:0071704//organic substance metabolic process;GO:0044238//primary metabolic process;GO:0043412//macromolecule modification;GO:0044260//cellular macromolecule metabolic proces…
Chr04	8540099	8540099	G	A	SNP	.	1866.92	0|0	1|1	0|1	0|1	31|0	0|24	11|16	16|12	0.5926	0.4286	-0.164	intronic	Glyma.04G096000	-	-	CTR1	PREDICTED: serine/threonine-protein kinase CTR1-like [Glycine max]	-	-	-	-	-	GO:0016772//transferase activity, transferring phosphorus-containing groups;GO:0004672//protein kinase activity;GO:0003824//catalytic activity;GO:0016773//phosphotransferase activity, alcohol group as acceptor;GO:0016301//kinase activity;GO:0016740//transferase activity	GO:0019538//protein metabolic process;GO:0016310//phosphorylation;GO:0006468//protein phosphorylation;GO:0036211//protein modification process;GO:0044237//cellular metabolic process;GO:0006793//phosphorus metabolic process;GO:0071704//organic substance metabolic process;GO:0044238//primary metabolic process;GO:0043412//macromolecule modification;GO:0044260//cellular macromolecule metabolic proces…
Chr04	8540107	8540107	A	G	SNP	.	1803.92	0|0	1|1	0|1	0|1	29|0	0|24	10|15	17|12	0.6	0.4138	-0.1862	intronic	Glyma.04G096000	-	-	CTR1	PREDICTED: serine/threonine-protein kinase CTR1-like [Glycine max]	-	-	-	-	-	GO:0016772//transferase activity, transferring phosphorus-containing groups;GO:0004672//protein kinase activity;GO:0003824//catalytic activity;GO:0016773//phosphotransferase activity, alcohol group as acceptor;GO:0016301//kinase activity;GO:0016740//transferase activity	GO:0019538//protein metabolic process;GO:0016310//phosphorylation;GO:0006468//protein phosphorylation;GO:0036211//protein modification process;GO:0044237//cellular metabolic process;GO:0006793//phosphorus metabolic process;GO:0071704//organic substance metabolic process;GO:0044238//primary metabolic process;GO:0043412//macromolecule modification;GO:0044260//cellular macromolecule metabolic proces…
Chr04	8540506	8540506	T	C	SNP	.	1980.92	0|0	1|1	0|1	0|1	38|0	0|32	8|12	12|11	0.6	0.4783	-0.1217	intronic	Glyma.04G096000	-	-	CTR1	PREDICTED: serine/threonine-protein kinase CTR1-like [Glycine max]	-	-	-	-	-	GO:0016772//transferase activity, transferring phosphorus-containing groups;GO:0004672//protein kinase activity;GO:0003824//catalytic activity;GO:0016773//phosphotransferase activity, alcohol group as acceptor;GO:0016301//kinase activity;GO:0016740//transferase activity	GO:0019538//protein metabolic process;GO:0016310//phosphorylation;GO:0006468//protein phosphorylation;GO:0036211//protein modification process;GO:0044237//cellular metabolic process;GO:0006793//phosphorus metabolic process;GO:0071704//organic substance metabolic process;GO:0044238//primary metabolic process;GO:0043412//macromolecule modification;GO:0044260//cellular macromolecule metabolic proces…
Chr04	8540610	8540610	-	AT	Insertion	.	2870.88	0|0	1|1	0|1	0|1	34|0	0|33	6|7	14|15	-	-	-	intronic	Glyma.04G096000	-	-	CTR1	PREDICTED: serine/threonine-protein kinase CTR1-like [Glycine max]	-	-	-	-	-	GO:0016772//transferase activity, transferring phosphorus-containing groups;GO:0004672//protein kinase activity;GO:0003824//catalytic activity;GO:0016773//phosphotransferase activity, alcohol group as acceptor;GO:0016301//kinase activity;GO:0016740//transferase activity	GO:0019538//protein metabolic process;GO:0016310//phosphorylation;GO:0006468//protein phosphorylation;GO:0036211//protein modification process;GO:0044237//cellular metabolic process;GO:0006793//phosphorus metabolic process;GO:0071704//organic substance metabolic process;GO:0044238//primary metabolic process;GO:0043412//macromolecule modification;GO:0044260//cellular macromolecule metabolic proces…
Chr04	8540820	8540820	G	C	SNP	.	1479.92	0|0	1|1	0|1	0|1	28|0	0|23	9|13	12|7	0.5909	0.3684	-0.2225	intronic	Glyma.04G096000	-	-	CTR1	PREDICTED: serine/threonine-protein kinase CTR1-like [Glycine max]	-	-	-	-	-	GO:0016772//transferase activity, transferring phosphorus-containing groups;GO:0004672//protein kinase activity;GO:0003824//catalytic activity;GO:0016773//phosphotransferase activity, alcohol group as acceptor;GO:0016301//kinase activity;GO:0016740//transferase activity	GO:0019538//protein metabolic process;GO:0016310//phosphorylation;GO:0006468//protein phosphorylation;GO:0036211//protein modification process;GO:0044237//cellular metabolic process;GO:0006793//phosphorus metabolic process;GO:0071704//organic substance metabolic process;GO:0044238//primary metabolic process;GO:0043412//macromolecule modification;GO:0044260//cellular macromolecule metabolic proces…
Chr04	8542084	8542084	A	G	SNP	.	1973.92	0|0	1|1	0|1	0|1	34|0	0|35	9|12	16|9	0.5714	0.36	-0.2114	intronic	Glyma.04G096000	-	-	CTR1	PREDICTED: serine/threonine-protein kinase CTR1-like [Glycine max]	-	-	-	-	-	GO:0016772//transferase activity, transferring phosphorus-containing groups;GO:0004672//protein kinase activity;GO:0003824//catalytic activity;GO:0016773//phosphotransferase activity, alcohol group as acceptor;GO:0016301//kinase activity;GO:0016740//transferase activity	GO:0019538//protein metabolic process;GO:0016310//phosphorylation;GO:0006468//protein phosphorylation;GO:0036211//protein modification process;GO:0044237//cellular metabolic process;GO:0006793//phosphorus metabolic process;GO:0071704//organic substance metabolic process;GO:0044238//primary metabolic process;GO:0043412//macromolecule modification;GO:0044260//cellular macromolecule metabolic proces…
Chr04	8542509	8542509	T	C	SNP	.	1075.93	0|0	1|1	0|1	0|1	24|1	0|19	7|7	11|10	0.5	0.4762	-0.0238	exonic	Glyma.04G096000	synonymous SNV	Glyma.04G096000:Glyma.04G096000.1:exon8:c.A2094G:p.E698E,	CTR1	PREDICTED: serine/threonine-protein kinase CTR1-like [Glycine max]	-	-	-	-	-	GO:0016772//transferase activity, transferring phosphorus-containing groups;GO:0004672//protein kinase activity;GO:0003824//catalytic activity;GO:0016773//phosphotransferase activity, alcohol group as acceptor;GO:0016301//kinase activity;GO:0016740//transferase activity	GO:0019538//protein metabolic process;GO:0016310//phosphorylation;GO:0006468//protein phosphorylation;GO:0036211//protein modification process;GO:0044237//cellular metabolic process;GO:0006793//phosphorus metabolic process;GO:0071704//organic substance metabolic process;GO:0044238//primary metabolic process;GO:0043412//macromolecule modification;GO:0044260//cellular macromolecule metabolic proces…
Chr04	8542641	8542641	C	-	Deletion	.	1777.88	0|0	1|1	0|1	0|1	31|0	0|29	6|8	9|5	-	-	-	intronic	Glyma.04G096000	-	-	CTR1	PREDICTED: serine/threonine-protein kinase CTR1-like [Glycine max]	-	-	-	-	-	GO:0016772//transferase activity, transferring phosphorus-containing groups;GO:0004672//protein kinase activity;GO:0003824//catalytic activity;GO:0016773//phosphotransferase activity, alcohol group as acceptor;GO:0016301//kinase activity;GO:0016740//transferase activity	GO:0019538//protein metabolic process;GO:0016310//phosphorylation;GO:0006468//protein phosphorylation;GO:0036211//protein modification process;GO:0044237//cellular metabolic process;GO:0006793//phosphorus metabolic process;GO:0071704//organic substance metabolic process;GO:0044238//primary metabolic process;GO:0043412//macromolecule modification;GO:0044260//cellular macromolecule metabolic proces…
Chr04	8542742	8542742	G	A	SNP	.	1957.92	0|0	1|1	0|1	0|1	44|0	0|30	9|19	12|6	0.6786	0.3333	-0.3453	intronic	Glyma.04G096000	-	-	CTR1	PREDICTED: serine/threonine-protein kinase CTR1-like [Glycine max]	-	-	-	-	-	GO:0016772//transferase activity, transferring phosphorus-containing groups;GO:0004672//protein kinase activity;GO:0003824//catalytic activity;GO:0016773//phosphotransferase activity, alcohol group as acceptor;GO:0016301//kinase activity;GO:0016740//transferase activity	GO:0019538//protein metabolic process;GO:0016310//phosphorylation;GO:0006468//protein phosphorylation;GO:0036211//protein modification process;GO:0044237//cellular metabolic process;GO:0006793//phosphorus metabolic process;GO:0071704//organic substance metabolic process;GO:0044238//primary metabolic process;GO:0043412//macromolecule modification;GO:0044260//cellular macromolecule metabolic proces…
Chr04	8542776	8542776	T	C	SNP	.	1775.92	0|0	1|1	0|1	0|1	34|0	0|30	8|16	11|6	0.6667	0.3529	-0.3138	intronic	Glyma.04G096000	-	-	CTR1	PREDICTED: serine/threonine-protein kinase CTR1-like [Glycine max]	-	-	-	-	-	GO:0016772//transferase activity, transferring phosphorus-containing groups;GO:0004672//protein kinase activity;GO:0003824//catalytic activity;GO:0016773//phosphotransferase activity, alcohol group as acceptor;GO:0016301//kinase activity;GO:0016740//transferase activity	GO:0019538//protein metabolic process;GO:0016310//phosphorylation;GO:0006468//protein phosphorylation;GO:0036211//protein modification process;GO:0044237//cellular metabolic process;GO:0006793//phosphorus metabolic process;GO:0071704//organic substance metabolic process;GO:0044238//primary metabolic process;GO:0043412//macromolecule modification;GO:0044260//cellular macromolecule metabolic proces…
Chr04	8543870	8543870	T	G	SNP	.	1787.92	0|0	1|1	0|1	0|1	26|0	0|28	4|15	8|9	0.7895	0.5294	-0.2601	intronic	Glyma.04G096000	-	-	CTR1	PREDICTED: serine/threonine-protein kinase CTR1-like [Glycine max]	-	-	-	-	-	GO:0016772//transferase activity, transferring phosphorus-containing groups;GO:0004672//protein kinase activity;GO:0003824//catalytic activity;GO:0016773//phosphotransferase activity, alcohol group as acceptor;GO:0016301//kinase activity;GO:0016740//transferase activity	GO:0019538//protein metabolic process;GO:0016310//phosphorylation;GO:0006468//protein phosphorylation;GO:0036211//protein modification process;GO:0044237//cellular metabolic process;GO:0006793//phosphorus metabolic process;GO:0071704//organic substance metabolic process;GO:0044238//primary metabolic process;GO:0043412//macromolecule modification;GO:0044260//cellular macromolecule metabolic proces…
Chr04	8544362	8544362	A	G	SNP	.	2090.92	0|0	1|1	0|1	0|1	26|0	0|34	8|12	8|10	0.6	0.5556	-0.0444	exonic	Glyma.04G096000	synonymous SNV	Glyma.04G096000:Glyma.04G096000.1:exon5:c.T1341C:p.D447D,	CTR1	PREDICTED: serine/threonine-protein kinase CTR1-like [Glycine max]	-	-	-	-	-	GO:0016772//transferase activity, transferring phosphorus-containing groups;GO:0004672//protein kinase activity;GO:0003824//catalytic activity;GO:0016773//phosphotransferase activity, alcohol group as acceptor;GO:0016301//kinase activity;GO:0016740//transferase activity	GO:0019538//protein metabolic process;GO:0016310//phosphorylation;GO:0006468//protein phosphorylation;GO:0036211//protein modification process;GO:0044237//cellular metabolic process;GO:0006793//phosphorus metabolic process;GO:0071704//organic substance metabolic process;GO:0044238//primary metabolic process;GO:0043412//macromolecule modification;GO:0044260//cellular macromolecule metabolic proces…
Chr04	8544503	8544503	A	C	SNP	.	1555.92	0|0	1|1	0|1	0|1	33|0	0|21	7|14	7|10	0.6667	0.5882	-0.0785	intronic	Glyma.04G096000	-	-	CTR1	PREDICTED: serine/threonine-protein kinase CTR1-like [Glycine max]	-	-	-	-	-	GO:0016772//transferase activity, transferring phosphorus-containing groups;GO:0004672//protein kinase activity;GO:0003824//catalytic activity;GO:0016773//phosphotransferase activity, alcohol group as acceptor;GO:0016301//kinase activity;GO:0016740//transferase activity	GO:0019538//protein metabolic process;GO:0016310//phosphorylation;GO:0006468//protein phosphorylation;GO:0036211//protein modification process;GO:0044237//cellular metabolic process;GO:0006793//phosphorus metabolic process;GO:0071704//organic substance metabolic process;GO:0044238//primary metabolic process;GO:0043412//macromolecule modification;GO:0044260//cellular macromolecule metabolic proces…
Chr04	8544741	8544741	-	AG	Insertion	.	2174.88	0|0	1|1	0|1	0|1	33|0	0|30	13|10	18|7	-	-	-	intronic	Glyma.04G096000	-	-	CTR1	PREDICTED: serine/threonine-protein kinase CTR1-like [Glycine max]	-	-	-	-	-	GO:0016772//transferase activity, transferring phosphorus-containing groups;GO:0004672//protein kinase activity;GO:0003824//catalytic activity;GO:0016773//phosphotransferase activity, alcohol group as acceptor;GO:0016301//kinase activity;GO:0016740//transferase activity	GO:0019538//protein metabolic process;GO:0016310//phosphorylation;GO:0006468//protein phosphorylation;GO:0036211//protein modification process;GO:0044237//cellular metabolic process;GO:0006793//phosphorus metabolic process;GO:0071704//organic substance metabolic process;GO:0044238//primary metabolic process;GO:0043412//macromolecule modification;GO:0044260//cellular macromolecule metabolic proces…
Chr04	8545359	8545360	CC	-	Deletion	.	853.86	0|1	0|0	0|1	0|1	36|10	37|0	18|8	17|5	-	-	-	intronic	Glyma.04G096000	-	-	CTR1	PREDICTED: serine/threonine-protein kinase CTR1-like [Glycine max]	-	-	-	-	-	GO:0016772//transferase activity, transferring phosphorus-containing groups;GO:0004672//protein kinase activity;GO:0003824//catalytic activity;GO:0016773//phosphotransferase activity, alcohol group as acceptor;GO:0016301//kinase activity;GO:0016740//transferase activity	GO:0019538//protein metabolic process;GO:0016310//phosphorylation;GO:0006468//protein phosphorylation;GO:0036211//protein modification process;GO:0044237//cellular metabolic process;GO:0006793//phosphorus metabolic process;GO:0071704//organic substance metabolic process;GO:0044238//primary metabolic process;GO:0043412//macromolecule modification;GO:0044260//cellular macromolecule metabolic proces…
Chr04	8545600	8545609	CTCCACATCA	-	Deletion	.	2426.86	0|1	0|0	0|1	0|1	28|10	22|0	12|6	20|6	-	-	-	exonic	Glyma.04G096000	frameshift deletion	Glyma.04G096000:Glyma.04G096000.1:exon2:c.819_828del:p.N273fs,	CTR1	PREDICTED: serine/threonine-protein kinase CTR1-like [Glycine max]	-	-	-	-	-	GO:0016772//transferase activity, transferring phosphorus-containing groups;GO:0004672//protein kinase activity;GO:0003824//catalytic activity;GO:0016773//phosphotransferase activity, alcohol group as acceptor;GO:0016301//kinase activity;GO:0016740//transferase activity	GO:0019538//protein metabolic process;GO:0016310//phosphorylation;GO:0006468//protein phosphorylation;GO:0036211//protein modification process;GO:0044237//cellular metabolic process;GO:0006793//phosphorus metabolic process;GO:0071704//organic substance metabolic process;GO:0044238//primary metabolic process;GO:0043412//macromolecule modification;GO:0044260//cellular macromolecule metabolic proces…
Chr04	8546320	8546320	T	G	SNP	.	2236.92	0|0	1|1	0|1	0|1	41|1	1|32	12|19	18|11	0.6129	0.3793	-0.2336	exonic	Glyma.04G096000	nonsynonymous SNV	Glyma.04G096000:Glyma.04G096000.1:exon1:c.A390C:p.R130S,	CTR1	PREDICTED: serine/threonine-protein kinase CTR1-like [Glycine max]	-	-	-	-	-	GO:0016772//transferase activity, transferring phosphorus-containing groups;GO:0004672//protein kinase activity;GO:0003824//catalytic activity;GO:0016773//phosphotransferase activity, alcohol group as acceptor;GO:0016301//kinase activity;GO:0016740//transferase activity	GO:0019538//protein metabolic process;GO:0016310//phosphorylation;GO:0006468//protein phosphorylation;GO:0036211//protein modification process;GO:0044237//cellular metabolic process;GO:0006793//phosphorus metabolic process;GO:0071704//organic substance metabolic process;GO:0044238//primary metabolic process;GO:0043412//macromolecule modification;GO:0044260//cellular macromolecule metabolic proces…
Chr04	8546634	8546634	-	CTGTTT	Insertion	.	2372.86	0|1	0|0	0|1	0|1	38|17	34|0	24|4	30|13	-	-	-	exonic	Glyma.04G096000	nonframeshift insertion	Glyma.04G096000:Glyma.04G096000.1:exon1:c.75_76insAAACAG:p.L26delinsKQL,	CTR1	PREDICTED: serine/threonine-protein kinase CTR1-like [Glycine max]	-	-	-	-	-	GO:0016772//transferase activity, transferring phosphorus-containing groups;GO:0004672//protein kinase activity;GO:0003824//catalytic activity;GO:0016773//phosphotransferase activity, alcohol group as acceptor;GO:0016301//kinase activity;GO:0016740//transferase activity	GO:0019538//protein metabolic process;GO:0016310//phosphorylation;GO:0006468//protein phosphorylation;GO:0036211//protein modification process;GO:0044237//cellular metabolic process;GO:0006793//phosphorus metabolic process;GO:0071704//organic substance metabolic process;GO:0044238//primary metabolic process;GO:0043412//macromolecule modification;GO:0044260//cellular macromolecule metabolic proces…
Chr04	8547295	8547295	A	G	SNP	.	1057.92	0|0	1|1	0|1	0|1	31|1	0|14	4|10	10|6	0.7143	0.375	-0.3393	upstream	Glyma.04G096000	-	-	CTR1	PREDICTED: serine/threonine-protein kinase CTR1-like [Glycine max]	-	-	-	-	-	GO:0016772//transferase activity, transferring phosphorus-containing groups;GO:0004672//protein kinase activity;GO:0003824//catalytic activity;GO:0016773//phosphotransferase activity, alcohol group as acceptor;GO:0016301//kinase activity;GO:0016740//transferase activity	GO:0019538//protein metabolic process;GO:0016310//phosphorylation;GO:0006468//protein phosphorylation;GO:0036211//protein modification process;GO:0044237//cellular metabolic process;GO:0006793//phosphorus metabolic process;GO:0071704//organic substance metabolic process;GO:0044238//primary metabolic process;GO:0043412//macromolecule modification;GO:0044260//cellular macromolecule metabolic proces…
Chr04	8547403	8547403	G	A	SNP	.	1062.71	0|0	1|1	0|1	0|1	16|1	0|17	4|9	13|5	0.6923	0.2778	-0.4145	upstream	Glyma.04G096000	-	-	CTR1	PREDICTED: serine/threonine-protein kinase CTR1-like [Glycine max]	-	-	-	-	-	GO:0016772//transferase activity, transferring phosphorus-containing groups;GO:0004672//protein kinase activity;GO:0003824//catalytic activity;GO:0016773//phosphotransferase activity, alcohol group as acceptor;GO:0016301//kinase activity;GO:0016740//transferase activity	GO:0019538//protein metabolic process;GO:0016310//phosphorylation;GO:0006468//protein phosphorylation;GO:0036211//protein modification process;GO:0044237//cellular metabolic process;GO:0006793//phosphorus metabolic process;GO:0071704//organic substance metabolic process;GO:0044238//primary metabolic process;GO:0043412//macromolecule modification;GO:0044260//cellular macromolecule metabolic proces…
Chr04	8547418	8547418	G	C	SNP	.	957.93	0|0	1|1	0|1	0|1	15|0	0|15	5|11	11|4	0.6875	0.2667	-0.4208	upstream	Glyma.04G096000	-	-	CTR1	PREDICTED: serine/threonine-protein kinase CTR1-like [Glycine max]	-	-	-	-	-	GO:0016772//transferase activity, transferring phosphorus-containing groups;GO:0004672//protein kinase activity;GO:0003824//catalytic activity;GO:0016773//phosphotransferase activity, alcohol group as acceptor;GO:0016301//kinase activity;GO:0016740//transferase activity	GO:0019538//protein metabolic process;GO:0016310//phosphorylation;GO:0006468//protein phosphorylation;GO:0036211//protein modification process;GO:0044237//cellular metabolic process;GO:0006793//phosphorus metabolic process;GO:0071704//organic substance metabolic process;GO:0044238//primary metabolic process;GO:0043412//macromolecule modification;GO:0044260//cellular macromolecule metabolic proces…
Chr04	8547426	8547426	A	G	SNP	.	1032.93	0|0	1|1	0|1	0|1	14|0	0|16	6|10	11|4	0.625	0.2667	-0.3583	upstream	Glyma.04G096000	-	-	CTR1	PREDICTED: serine/threonine-protein kinase CTR1-like [Glycine max]	-	-	-	-	-	GO:0016772//transferase activity, transferring phosphorus-containing groups;GO:0004672//protein kinase activity;GO:0003824//catalytic activity;GO:0016773//phosphotransferase activity, alcohol group as acceptor;GO:0016301//kinase activity;GO:0016740//transferase activity	GO:0019538//protein metabolic process;GO:0016310//phosphorylation;GO:0006468//protein phosphorylation;GO:0036211//protein modification process;GO:0044237//cellular metabolic process;GO:0006793//phosphorus metabolic process;GO:0071704//organic substance metabolic process;GO:0044238//primary metabolic process;GO:0043412//macromolecule modification;GO:0044260//cellular macromolecule metabolic proces…
Chr04	8547461	8547461	C	T	SNP	.	894.93	0|0	1|1	0|1	0|1	13|0	0|15	7|9	10|4	0.5625	0.2857	-0.2768	upstream	Glyma.04G096000	-	-	CTR1	PREDICTED: serine/threonine-protein kinase CTR1-like [Glycine max]	-	-	-	-	-	GO:0016772//transferase activity, transferring phosphorus-containing groups;GO:0004672//protein kinase activity;GO:0003824//catalytic activity;GO:0016773//phosphotransferase activity, alcohol group as acceptor;GO:0016301//kinase activity;GO:0016740//transferase activity	GO:0019538//protein metabolic process;GO:0016310//phosphorylation;GO:0006468//protein phosphorylation;GO:0036211//protein modification process;GO:0044237//cellular metabolic process;GO:0006793//phosphorus metabolic process;GO:0071704//organic substance metabolic process;GO:0044238//primary metabolic process;GO:0043412//macromolecule modification;GO:0044260//cellular macromolecule metabolic proces…
Chr04	8547518	8547518	C	G	SNP	.	574.93	0|0	1|1	0|1	0|1	14|0	0|11	7|4	6|2	0.3636	0.25	-0.1136	upstream	Glyma.04G096000	-	-	CTR1	PREDICTED: serine/threonine-protein kinase CTR1-like [Glycine max]	-	-	-	-	-	GO:0016772//transferase activity, transferring phosphorus-containing groups;GO:0004672//protein kinase activity;GO:0003824//catalytic activity;GO:0016773//phosphotransferase activity, alcohol group as acceptor;GO:0016301//kinase activity;GO:0016740//transferase activity	GO:0019538//protein metabolic process;GO:0016310//phosphorylation;GO:0006468//protein phosphorylation;GO:0036211//protein modification process;GO:0044237//cellular metabolic process;GO:0006793//phosphorus metabolic process;GO:0071704//organic substance metabolic process;GO:0044238//primary metabolic process;GO:0043412//macromolecule modification;GO:0044260//cellular macromolecule metabolic proces…
Chr04	8547556	8547556	-	ATAT	Insertion	.	678.05	0|0	1|1	0|1	0|0	13|0	0|6	5|4	5|1	-	-	-	upstream	Glyma.04G096000	-	-	CTR1	PREDICTED: serine/threonine-protein kinase CTR1-like [Glycine max]	-	-	-	-	-	GO:0016772//transferase activity, transferring phosphorus-containing groups;GO:0004672//protein kinase activity;GO:0003824//catalytic activity;GO:0016773//phosphotransferase activity, alcohol group as acceptor;GO:0016301//kinase activity;GO:0016740//transferase activity	GO:0019538//protein metabolic process;GO:0016310//phosphorylation;GO:0006468//protein phosphorylation;GO:0036211//protein modification process;GO:0044237//cellular metabolic process;GO:0006793//phosphorus metabolic process;GO:0071704//organic substance metabolic process;GO:0044238//primary metabolic process;GO:0043412//macromolecule modification;GO:0044260//cellular macromolecule metabolic proces…
Chr04	8547906	8547906	T	-	Deletion	.	763.89	0|0	1|1	0|1	0|1	21|0	0|11	2|7	5|10	-	-	-	upstream	Glyma.04G096000	-	-	CTR1	PREDICTED: serine/threonine-protein kinase CTR1-like [Glycine max]	-	-	-	-	-	GO:0016772//transferase activity, transferring phosphorus-containing groups;GO:0004672//protein kinase activity;GO:0003824//catalytic activity;GO:0016773//phosphotransferase activity, alcohol group as acceptor;GO:0016301//kinase activity;GO:0016740//transferase activity	GO:0019538//protein metabolic process;GO:0016310//phosphorylation;GO:0006468//protein phosphorylation;GO:0036211//protein modification process;GO:0044237//cellular metabolic process;GO:0006793//phosphorus metabolic process;GO:0071704//organic substance metabolic process;GO:0044238//primary metabolic process;GO:0043412//macromolecule modification;GO:0044260//cellular macromolecule metabolic proces…
Chr04	8548000	8548000	-	GCAT	Insertion	.	2005.89	0|0	1|1	0|1	0|1	14|0	0|12	3|5	7|15	-	-	-	upstream	Glyma.04G096000	-	-	CTR1	PREDICTED: serine/threonine-protein kinase CTR1-like [Glycine max]	-	-	-	-	-	GO:0016772//transferase activity, transferring phosphorus-containing groups;GO:0004672//protein kinase activity;GO:0003824//catalytic activity;GO:0016773//phosphotransferase activity, alcohol group as acceptor;GO:0016301//kinase activity;GO:0016740//transferase activity	GO:0019538//protein metabolic process;GO:0016310//phosphorylation;GO:0006468//protein phosphorylation;GO:0036211//protein modification process;GO:0044237//cellular metabolic process;GO:0006793//phosphorus metabolic process;GO:0071704//organic substance metabolic process;GO:0044238//primary metabolic process;GO:0043412//macromolecule modification;GO:0044260//cellular macromolecule metabolic proces…
Chr04	8548015	8548015	G	A	SNP	.	880.94	0|0	1|1	0|1	0|1	15|0	0|11	3|5	7|13	0.625	0.65	0.025	upstream	Glyma.04G096000	-	-	CTR1	PREDICTED: serine/threonine-protein kinase CTR1-like [Glycine max]	-	-	-	-	-	GO:0016772//transferase activity, transferring phosphorus-containing groups;GO:0004672//protein kinase activity;GO:0003824//catalytic activity;GO:0016773//phosphotransferase activity, alcohol group as acceptor;GO:0016301//kinase activity;GO:0016740//transferase activity	GO:0019538//protein metabolic process;GO:0016310//phosphorylation;GO:0006468//protein phosphorylation;GO:0036211//protein modification process;GO:0044237//cellular metabolic process;GO:0006793//phosphorus metabolic process;GO:0071704//organic substance metabolic process;GO:0044238//primary metabolic process;GO:0043412//macromolecule modification;GO:0044260//cellular macromolecule metabolic proces…
Chr04	8548065	8548065	C	G	SNP	.	1000.93	0|0	1|1	0|1	0|1	24|0	0|13	4|4	9|15	0.5	0.625	0.125	upstream	Glyma.04G096000	-	-	CTR1	PREDICTED: serine/threonine-protein kinase CTR1-like [Glycine max]	-	-	-	-	-	GO:0016772//transferase activity, transferring phosphorus-containing groups;GO:0004672//protein kinase activity;GO:0003824//catalytic activity;GO:0016773//phosphotransferase activity, alcohol group as acceptor;GO:0016301//kinase activity;GO:0016740//transferase activity	GO:0019538//protein metabolic process;GO:0016310//phosphorylation;GO:0006468//protein phosphorylation;GO:0036211//protein modification process;GO:0044237//cellular metabolic process;GO:0006793//phosphorus metabolic process;GO:0071704//organic substance metabolic process;GO:0044238//primary metabolic process;GO:0043412//macromolecule modification;GO:0044260//cellular macromolecule metabolic proces…
Chr04	8548090	8548090	C	T	SNP	.	993.93	0|0	1|1	0|1	0|1	22|0	0|11	4|5	10|13	0.5556	0.5652	0.0096	upstream	Glyma.04G096000	-	-	CTR1	PREDICTED: serine/threonine-protein kinase CTR1-like [Glycine max]	-	-	-	-	-	GO:0016772//transferase activity, transferring phosphorus-containing groups;GO:0004672//protein kinase activity;GO:0003824//catalytic activity;GO:0016773//phosphotransferase activity, alcohol group as acceptor;GO:0016301//kinase activity;GO:0016740//transferase activity	GO:0019538//protein metabolic process;GO:0016310//phosphorylation;GO:0006468//protein phosphorylation;GO:0036211//protein modification process;GO:0044237//cellular metabolic process;GO:0006793//phosphorus metabolic process;GO:0071704//organic substance metabolic process;GO:0044238//primary metabolic process;GO:0043412//macromolecule modification;GO:0044260//cellular macromolecule metabolic proces…
Chr04	8548251	8548251	-	T	Insertion	.	910.88	0|0	1|1	0|1	0|1	25|0	0|21	4|8	8|9	-	-	-	upstream	Glyma.04G096000	-	-	CTR1	PREDICTED: serine/threonine-protein kinase CTR1-like [Glycine max]	-	-	-	-	-	GO:0016772//transferase activity, transferring phosphorus-containing groups;GO:0004672//protein kinase activity;GO:0003824//catalytic activity;GO:0016773//phosphotransferase activity, alcohol group as acceptor;GO:0016301//kinase activity;GO:0016740//transferase activity	GO:0019538//protein metabolic process;GO:0016310//phosphorylation;GO:0006468//protein phosphorylation;GO:0036211//protein modification process;GO:0044237//cellular metabolic process;GO:0006793//phosphorus metabolic process;GO:0071704//organic substance metabolic process;GO:0044238//primary metabolic process;GO:0043412//macromolecule modification;GO:0044260//cellular macromolecule metabolic proces…
Chr04	8548274	8548274	T	A	SNP	.	1445.92	0|0	1|1	0|1	0|1	28|0	0|23	5|7	10|10	0.5833	0.5	-0.0833	upstream	Glyma.04G096000	-	-	CTR1	PREDICTED: serine/threonine-protein kinase CTR1-like [Glycine max]	-	-	-	-	-	GO:0016772//transferase activity, transferring phosphorus-containing groups;GO:0004672//protein kinase activity;GO:0003824//catalytic activity;GO:0016773//phosphotransferase activity, alcohol group as acceptor;GO:0016301//kinase activity;GO:0016740//transferase activity	GO:0019538//protein metabolic process;GO:0016310//phosphorylation;GO:0006468//protein phosphorylation;GO:0036211//protein modification process;GO:0044237//cellular metabolic process;GO:0006793//phosphorus metabolic process;GO:0071704//organic substance metabolic process;GO:0044238//primary metabolic process;GO:0043412//macromolecule modification;GO:0044260//cellular macromolecule metabolic proces…
Chr04	8548643	8548643	-	TG	Insertion	.	2329.88	0|0	1|1	0|1	0|1	27|0	0|31	7|7	8|13	-	-	-	intergenic	Glyma.04G096000(dist=1365),Glyma.04G096100(dist=17988)	-	-	-	-	-	-	-	-	-	-	-
Chr04	8548670	8548670	A	-	Deletion	.	1612.88	0|0	1|1	0|1	0|1	25|0	0|29	10|6	12|10	-	-	-	intergenic	Glyma.04G096000(dist=1392),Glyma.04G096100(dist=17961)	-	-	-	-	-	-	-	-	-	-	-
Chr04	8548894	8548894	G	T	SNP	.	1963.92	0|0	1|1	0|1	0|1	27|0	0|32	6|13	10|8	0.6842	0.4444	-0.2398	intergenic	Glyma.04G096000(dist=1616),Glyma.04G096100(dist=17737)	-	-	-	-	-	-	-	-	-	-	-
Chr04	8549038	8549038	A	G	SNP	.	1073.93	0|0	1|1	0|1	0|1	37|0	0|11	7|9	11|12	0.5625	0.5217	-0.0408	intergenic	Glyma.04G096000(dist=1760),Glyma.04G096100(dist=17593)	-	-	-	-	-	-	-	-	-	-	-
Chr04	8549611	8549611	-	A	Insertion	.	614.89	0|0	1|1	0|1	0|1	13|0	0|13	5|5	13|4	-	-	-	intergenic	Glyma.04G096000(dist=2333),Glyma.04G096100(dist=17020)	-	-	-	-	-	-	-	-	-	-	-
Chr04	8549634	8549634	C	A	SNP	.	899.92	0|0	1|1	0|1	0|1	15|0	0|15	3|8	13|3	0.7273	0.1875	-0.5398	intergenic	Glyma.04G096000(dist=2356),Glyma.04G096100(dist=16997)	-	-	-	-	-	-	-	-	-	-	-
Chr04	8549682	8549682	C	A	SNP	.	1262.92	0|0	1|1	0|1	0|1	19|0	0|16	4|13	11|7	0.7647	0.3889	-0.3758	intergenic	Glyma.04G096000(dist=2404),Glyma.04G096100(dist=16949)	-	-	-	-	-	-	-	-	-	-	-
Chr04	8549720	8549721	GA	-	Deletion	.	1605.88	0|0	1|1	0|1	0|1	17|0	0|15	5|14	15|7	-	-	-	intergenic	Glyma.04G096000(dist=2442),Glyma.04G096100(dist=16910)	-	-	-	-	-	-	-	-	-	-	-
Chr04	8549804	8549804	T	C	SNP	.	994.93	0|0	1|1	0|1	0|1	20|0	0|11	7|13	16|6	0.65	0.2727	-0.3773	intergenic	Glyma.04G096000(dist=2526),Glyma.04G096100(dist=16827)	-	-	-	-	-	-	-	-	-	-	-
Chr04	8549886	8549886	-	T	Insertion	.	745.88	0|0	1|1	0|1	0|1	21|0	0|16	8|8	13|5	-	-	-	intergenic	Glyma.04G096000(dist=2608),Glyma.04G096100(dist=16745)	-	-	-	-	-	-	-	-	-	-	-
Chr04	8549927	8549927	G	A	SNP	.	1114.92	0|0	1|1	0|1	0|1	25|0	0|17	8|8	11|6	0.5	0.3529	-0.1471	intergenic	Glyma.04G096000(dist=2649),Glyma.04G096100(dist=16704)	-	-	-	-	-	-	-	-	-	-	-
Chr04	8549943	8549943	C	T	SNP	.	1342.92	0|0	1|1	0|1	0|1	26|0	0|23	8|11	13|6	0.5789	0.3158	-0.2631	intergenic	Glyma.04G096000(dist=2665),Glyma.04G096100(dist=16688)	-	-	-	-	-	-	-	-	-	-	-
Chr04	8550038	8550049	GTTTTGGAAACG	-	Deletion	.	6242.88	0|0	1|1	0|1	0|1	32|0	0|20	3|15	21|8	-	-	-	intergenic	Glyma.04G096000(dist=2760),Glyma.04G096100(dist=16582)	-	-	-	-	-	-	-	-	-	-	-
Chr04	8550077	8550077	C	T	SNP	.	1576.92	0|0	1|1	0|1	0|1	28|0	0|26	4|18	22|6	0.8182	0.2143	-0.6039	intergenic	Glyma.04G096000(dist=2799),Glyma.04G096100(dist=16554)	-	-	-	-	-	-	-	-	-	-	-
Chr04	8550130	8550130	G	A	SNP	.	1415.92	0|0	1|1	0|1	0|1	29|0	0|29	5|11	14|4	0.6875	0.2222	-0.4653	intergenic	Glyma.04G096000(dist=2852),Glyma.04G096100(dist=16501)	-	-	-	-	-	-	-	-	-	-	-
Chr04	8550211	8550211	-	GAATT	Insertion	.	3939.88	0|0	1|1	0|1	0|1	36|0	0|42	8|7	13|4	-	-	-	intergenic	Glyma.04G096000(dist=2933),Glyma.04G096100(dist=16420)	-	-	-	-	-	-	-	-	-	-	-
Chr04	8550232	8550232	T	C	SNP	.	1656.92	0|0	1|1	0|1	0|1	39|0	0|39	8|6	17|6	0.4286	0.2609	-0.1677	intergenic	Glyma.04G096000(dist=2954),Glyma.04G096100(dist=16399)	-	-	-	-	-	-	-	-	-	-	-
Chr04	8550351	8550351	C	A	SNP	.	2020.92	0|0	1|1	0|1	0|1	32|1	0|31	5|14	13|11	0.7368	0.4583	-0.2785	intergenic	Glyma.04G096000(dist=3073),Glyma.04G096100(dist=16280)	-	-	-	-	-	-	-	-	-	-	-
Chr04	8550540	8550540	-	AATTGATTTG	Insertion	.	4052.88	0|0	1|1	0|1	0|1	24|0	0|24	8|5	18|7	-	-	-	intergenic	Glyma.04G096000(dist=3262),Glyma.04G096100(dist=16091)	-	-	-	-	-	-	-	-	-	-	-
Chr04	8550656	8550656	A	T	SNP	.	1638.92	0|0	1|1	0|1	0|1	36|0	0|23	10|19	20|13	0.6552	0.3939	-0.2613	intergenic	Glyma.04G096000(dist=3378),Glyma.04G096100(dist=15975)	-	-	-	-	-	-	-	-	-	-	-
Chr04	8550719	8550719	T	C	SNP	.	1664.92	0|0	1|1	0|1	0|1	36|0	0|22	5|18	21|12	0.7826	0.3636	-0.419	intergenic	Glyma.04G096000(dist=3441),Glyma.04G096100(dist=15912)	-	-	-	-	-	-	-	-	-	-	-
Chr04	8551412	8551412	A	G	SNP	.	1469.92	0|0	1|1	0|1	0|1	25|0	0|21	11|9	15|13	0.45	0.4643	0.0143	intergenic	Glyma.04G096000(dist=4134),Glyma.04G096100(dist=15219)	-	-	-	-	-	-	-	-	-	-	-
Chr04	8551511	8551511	A	C	SNP	.	1500.92	0|0	1|1	0|1	0|1	39|0	1|21	8|13	19|12	0.619	0.3871	-0.2319	intergenic	Glyma.04G096000(dist=4233),Glyma.04G096100(dist=15120)	-	-	-	-	-	-	-	-	-	-	-
Chr04	8551652	8551652	-	TTTTTT	Insertion	.	4272.88	0|0	1|1	0|1	0|1	27|0	0|23	8|14	20|14	-	-	-	intergenic	Glyma.04G096000(dist=4374),Glyma.04G096100(dist=14979)	-	-	-	-	-	-	-	-	-	-	-
Chr04	8551654	8551657	AAAA	-	Deletion	.	2579.88	0|0	1|1	0|1	0|1	27|0	0|18	9|12	20|10	-	-	-	intergenic	Glyma.04G096000(dist=4376),Glyma.04G096100(dist=14974)	-	-	-	-	-	-	-	-	-	-	-
Chr04	8551799	8551799	T	C	SNP	.	1490.92	0|0	1|1	0|1	0|1	36|0	0|19	13|11	8|14	0.4583	0.6364	0.1781	intergenic	Glyma.04G096000(dist=4521),Glyma.04G096100(dist=14832)	-	-	-	-	-	-	-	-	-	-	-
Chr04	8551805	8551805	T	A	SNP	.	1473.92	0|0	1|1	0|1	0|1	37|0	0|18	13|11	11|14	0.4583	0.56	0.1017	intergenic	Glyma.04G096000(dist=4527),Glyma.04G096100(dist=14826)	-	-	-	-	-	-	-	-	-	-	-
Chr04	8551845	8551845	T	C	SNP	.	1760.92	0|0	1|1	0|1	0|1	29|0	0|21	10|13	15|16	0.5652	0.5161	-0.0491	intergenic	Glyma.04G096000(dist=4567),Glyma.04G096100(dist=14786)	-	-	-	-	-	-	-	-	-	-	-
Chr04	8552474	8552474	C	T	SNP	.	1163.93	0|0	1|1	0|1	0|1	31|1	0|14	6|14	13|6	0.7	0.3158	-0.3842	intergenic	Glyma.04G096000(dist=5196),Glyma.04G096100(dist=14157)	-	-	-	-	-	-	-	-	-	-	-
Chr04	8552641	8552641	C	G	SNP	.	1622.93	0|0	1|1	0|1	0|1	25|1	0|29	9|13	11|8	0.5909	0.4211	-0.1698	intergenic	Glyma.04G096000(dist=5363),Glyma.04G096100(dist=13990)	-	-	-	-	-	-	-	-	-	-	-
Chr04	8552847	8552847	A	G	SNP	.	1727.92	0|0	1|1	0|1	0|1	30|0	0|25	5|15	17|14	0.75	0.4516	-0.2984	intergenic	Glyma.04G096000(dist=5569),Glyma.04G096100(dist=13784)	-	-	-	-	-	-	-	-	-	-	-
Chr04	8552967	8552967	C	A	SNP	.	1825.92	0|0	1|1	0|1	0|1	31|1	0|27	12|14	9|9	0.5385	0.5	-0.0385	intergenic	Glyma.04G096000(dist=5689),Glyma.04G096100(dist=13664)	-	-	-	-	-	-	-	-	-	-	-
Chr04	8553113	8553113	A	G	SNP	.	2233.92	0|0	1|1	0|1	0|1	31|0	0|28	8|20	13|15	0.7143	0.5357	-0.1786	intergenic	Glyma.04G096000(dist=5835),Glyma.04G096100(dist=13518)	-	-	-	-	-	-	-	-	-	-	-
Chr04	8553202	8553202	G	T	SNP	.	1870.92	0|0	1|1	0|1	0|1	42|1	0|23	7|18	8|11	0.72	0.5789	-0.1411	intergenic	Glyma.04G096000(dist=5924),Glyma.04G096100(dist=13429)	-	-	-	-	-	-	-	-	-	-	-
Chr04	8553204	8553204	A	T	SNP	.	1891.92	0|0	1|1	0|1	0|1	42|0	0|23	7|18	8|11	0.72	0.5789	-0.1411	intergenic	Glyma.04G096000(dist=5926),Glyma.04G096100(dist=13427)	-	-	-	-	-	-	-	-	-	-	-
Chr04	8553230	8553230	T	C	SNP	.	1843.92	0|0	1|1	0|1	0|1	44|1	0|25	7|20	11|10	0.7407	0.4762	-0.2645	intergenic	Glyma.04G096000(dist=5952),Glyma.04G096100(dist=13401)	-	-	-	-	-	-	-	-	-	-	-
Chr04	8553258	8553258	A	C	SNP	.	1682.92	0|0	1|1	0|1	0|1	42|1	0|22	8|20	13|11	0.7143	0.4583	-0.256	intergenic	Glyma.04G096000(dist=5980),Glyma.04G096100(dist=13373)	-	-	-	-	-	-	-	-	-	-	-
Chr04	8553332	8553332	T	C	SNP	.	2001.92	0|0	1|1	0|1	0|1	36|0	0|27	9|20	18|12	0.6897	0.4	-0.2897	intergenic	Glyma.04G096000(dist=6054),Glyma.04G096100(dist=13299)	-	-	-	-	-	-	-	-	-	-	-
Chr04	8553353	8553353	A	G	SNP	.	1896.92	0|0	1|1	0|1	0|1	35|0	0|25	8|22	19|8	0.7333	0.2963	-0.437	intergenic	Glyma.04G096000(dist=6075),Glyma.04G096100(dist=13278)	-	-	-	-	-	-	-	-	-	-	-
Chr04	8553501	8553501	T	C	SNP	.	1918.92	0|0	1|1	0|1	0|1	34|1	0|31	10|16	14|13	0.6154	0.4815	-0.1339	intergenic	Glyma.04G096000(dist=6223),Glyma.04G096100(dist=13130)	-	-	-	-	-	-	-	-	-	-	-
Chr04	8553640	8553640	T	C	SNP	.	1697.92	0|0	1|1	0|1	0|1	28|0	0|30	7|16	17|5	0.6957	0.2273	-0.4684	intergenic	Glyma.04G096000(dist=6362),Glyma.04G096100(dist=12991)	-	-	-	-	-	-	-	-	-	-	-
Chr04	8553719	8553719	G	T	SNP	.	2081.92	0|0	1|1	0|1	0|1	28|0	0|33	10|17	24|8	0.6296	0.25	-0.3796	intergenic	Glyma.04G096000(dist=6441),Glyma.04G096100(dist=12912)	-	-	-	-	-	-	-	-	-	-	-
Chr04	8553818	8553818	G	A	SNP	.	1783.92	0|0	1|1	0|1	0|1	30|0	0|29	11|10	21|11	0.4762	0.3438	-0.1324	intergenic	Glyma.04G096000(dist=6540),Glyma.04G096100(dist=12813)	-	-	-	-	-	-	-	-	-	-	-
Chr04	8553950	8553950	T	C	SNP	.	2109.92	0|0	1|1	0|1	0|1	28|0	0|38	6|12	22|9	0.6667	0.2903	-0.3764	intergenic	Glyma.04G096000(dist=6672),Glyma.04G096100(dist=12681)	-	-	-	-	-	-	-	-	-	-	-
Chr04	8553953	8553953	T	C	SNP	.	2064.92	0|0	1|1	0|1	0|1	27|0	0|37	7|14	22|9	0.6667	0.2903	-0.3764	intergenic	Glyma.04G096000(dist=6675),Glyma.04G096100(dist=12678)	-	-	-	-	-	-	-	-	-	-	-
Chr04	8553991	8553991	A	C	SNP	.	1828.92	0|0	1|1	0|1	0|1	30|0	0|32	6|14	18|8	0.7	0.3077	-0.3923	intergenic	Glyma.04G096000(dist=6713),Glyma.04G096100(dist=12640)	-	-	-	-	-	-	-	-	-	-	-
Chr04	8554149	8554149	T	C	SNP	.	1807.92	0|0	1|1	0|1	0|1	32|0	0|28	10|15	16|8	0.6	0.3333	-0.2667	intergenic	Glyma.04G096000(dist=6871),Glyma.04G096100(dist=12482)	-	-	-	-	-	-	-	-	-	-	-
Chr04	8554174	8554174	C	T	SNP	.	1290.92	0|0	1|1	0|1	0|1	31|0	0|22	8|10	15|4	0.5556	0.2105	-0.3451	intergenic	Glyma.04G096000(dist=6896),Glyma.04G096100(dist=12457)	-	-	-	-	-	-	-	-	-	-	-
Chr04	8555212	8555212	C	G	SNP	.	1753.92	0|0	1|1	0|1	0|1	26|0	0|28	13|10	16|11	0.4348	0.4074	-0.0274	intergenic	Glyma.04G096000(dist=7934),Glyma.04G096100(dist=11419)	-	-	-	-	-	-	-	-	-	-	-
Chr04	8555308	8555308	A	G	SNP	.	2289.92	0|0	1|1	0|1	0|1	28|0	0|31	11|20	19|14	0.6452	0.4242	-0.221	intergenic	Glyma.04G096000(dist=8030),Glyma.04G096100(dist=11323)	-	-	-	-	-	-	-	-	-	-	-
Chr04	8555342	8555342	C	T	SNP	.	2037.92	0|0	1|1	0|1	0|1	25|0	0|31	7|18	20|11	0.72	0.3548	-0.3652	intergenic	Glyma.04G096000(dist=8064),Glyma.04G096100(dist=11289)	-	-	-	-	-	-	-	-	-	-	-
Chr04	8555391	8555400	ACCTTCCGTG	-	Deletion	.	4809.88	0|0	1|1	0|1	0|1	25|0	0|21	10|11	23|7	-	-	-	intergenic	Glyma.04G096000(dist=8113),Glyma.04G096100(dist=11231)	-	-	-	-	-	-	-	-	-	-	-
Chr04	8555447	8555447	A	-	Deletion	.	1639.88	0|0	1|1	0|1	0|1	34|0	0|23	9|16	17|6	-	-	-	intergenic	Glyma.04G096000(dist=8169),Glyma.04G096100(dist=11184)	-	-	-	-	-	-	-	-	-	-	-
Chr04	8555551	8555551	A	G	SNP	.	2102.92	0|0	1|1	0|1	0|1	36|0	0|24	11|27	13|8	0.7105	0.381	-0.3295	intergenic	Glyma.04G096000(dist=8273),Glyma.04G096100(dist=11080)	-	-	-	-	-	-	-	-	-	-	-
Chr04	8555563	8555563	A	G	SNP	.	2058.92	0|0	1|1	0|1	0|1	36|0	0|24	11|25	14|10	0.6944	0.4167	-0.2777	intergenic	Glyma.04G096000(dist=8285),Glyma.04G096100(dist=11068)	-	-	-	-	-	-	-	-	-	-	-
Chr04	8555572	8555572	T	G	SNP	.	2001.92	0|0	1|1	0|1	0|1	31|0	0|26	11|24	13|10	0.6857	0.4348	-0.2509	intergenic	Glyma.04G096000(dist=8294),Glyma.04G096100(dist=11059)	-	-	-	-	-	-	-	-	-	-	-
Chr04	8555597	8555597	A	C	SNP	.	1779.92	0|0	1|1	0|1	0|1	32|0	0|17	9|25	17|10	0.7353	0.3704	-0.3649	intergenic	Glyma.04G096000(dist=8319),Glyma.04G096100(dist=11034)	-	-	-	-	-	-	-	-	-	-	-
Chr04	8555708	8555708	T	C	SNP	.	1820.92	0|0	1|1	0|1	0|1	30|0	0|28	12|13	16|10	0.52	0.3846	-0.1354	intergenic	Glyma.04G096000(dist=8430),Glyma.04G096100(dist=10923)	-	-	-	-	-	-	-	-	-	-	-
Chr04	8555743	8555743	T	C	SNP	.	1831.92	0|0	1|1	0|1	0|1	30|0	0|32	14|13	14|7	0.4815	0.3333	-0.1482	intergenic	Glyma.04G096000(dist=8465),Glyma.04G096100(dist=10888)	-	-	-	-	-	-	-	-	-	-	-
Chr04	8555753	8555753	G	A	SNP	.	1927.92	0|0	1|1	0|1	0|1	31|0	0|35	13|12	13|8	0.48	0.381	-0.099	intergenic	Glyma.04G096000(dist=8475),Glyma.04G096100(dist=10878)	-	-	-	-	-	-	-	-	-	-	-
Chr04	8555760	8555760	G	A	SNP	.	1954.92	0|0	1|1	0|1	0|1	31|0	0|35	11|12	13|8	0.5217	0.381	-0.1407	intergenic	Glyma.04G096000(dist=8482),Glyma.04G096100(dist=10871)	-	-	-	-	-	-	-	-	-	-	-
Chr04	8555916	8555916	C	T	SNP	.	1624.92	0|0	1|1	0|1	0|1	39|0	0|24	10|12	20|12	0.5455	0.375	-0.1705	intergenic	Glyma.04G096000(dist=8638),Glyma.04G096100(dist=10715)	-	-	-	-	-	-	-	-	-	-	-
Chr04	8555923	8555923	A	G	SNP	.	1737.92	0|0	1|1	0|1	0|1	39|0	0|24	10|13	19|13	0.5652	0.4062	-0.159	intergenic	Glyma.04G096000(dist=8645),Glyma.04G096100(dist=10708)	-	-	-	-	-	-	-	-	-	-	-
Chr04	8556164	8556164	C	T	SNP	.	1980.92	0|0	1|1	0|1	0|1	29|0	1|30	16|17	17|12	0.5152	0.4138	-0.1014	intergenic	Glyma.04G096000(dist=8886),Glyma.04G096100(dist=10467)	-	-	-	-	-	-	-	-	-	-	-
Chr04	8556288	8556288	A	T	SNP	.	1701.92	0|0	1|1	0|1	0|1	26|0	0|23	6|17	16|12	0.7391	0.4286	-0.3105	intergenic	Glyma.04G096000(dist=9010),Glyma.04G096100(dist=10343)	-	-	-	-	-	-	-	-	-	-	-
Chr04	8556390	8556390	A	G	SNP	.	2553.92	0|0	1|1	0|1	0|1	34|0	1|33	12|24	20|19	0.6667	0.4872	-0.1795	intergenic	Glyma.04G096000(dist=9112),Glyma.04G096100(dist=10241)	-	-	-	-	-	-	-	-	-	-	-
Chr04	8556579	8556579	C	A	SNP	.	2281.92	0|0	1|1	0|1	0|1	24|1	1|29	6|26	15|10	0.8125	0.4	-0.4125	intergenic	Glyma.04G096000(dist=9301),Glyma.04G096100(dist=10052)	-	-	-	-	-	-	-	-	-	-	-
Chr04	8556595	8556595	C	A	SNP	.	2396.92	0|0	1|1	0|1	0|1	27|0	1|30	6|25	14|12	0.8065	0.4615	-0.345	intergenic	Glyma.04G096000(dist=9317),Glyma.04G096100(dist=10036)	-	-	-	-	-	-	-	-	-	-	-
Chr04	8556622	8556622	A	G	SNP	.	2144.92	0|0	1|1	0|1	0|1	25|0	0|28	9|19	12|14	0.6786	0.5385	-0.1401	intergenic	Glyma.04G096000(dist=9344),Glyma.04G096100(dist=10009)	-	-	-	-	-	-	-	-	-	-	-
Chr04	8556643	8556643	T	C	SNP	.	1883.92	0|0	1|1	0|1	0|1	28|0	0|24	9|19	13|12	0.6786	0.48	-0.1986	intergenic	Glyma.04G096000(dist=9365),Glyma.04G096100(dist=9988)	-	-	-	-	-	-	-	-	-	-	-
Chr04	8556695	8556695	T	C	SNP	.	1532.92	0|0	1|1	0|1	0|1	28|0	0|19	7|16	15|8	0.6957	0.3478	-0.3479	intergenic	Glyma.04G096000(dist=9417),Glyma.04G096100(dist=9936)	-	-	-	-	-	-	-	-	-	-	-
Chr04	8556967	8556967	G	A	SNP	.	1775.92	0|0	1|1	0|1	0|1	42|0	0|23	6|17	15|10	0.7391	0.4	-0.3391	intergenic	Glyma.04G096000(dist=9689),Glyma.04G096100(dist=9664)	-	-	-	-	-	-	-	-	-	-	-
Chr04	8557002	8557002	G	T	SNP	.	1767.92	0|0	1|1	0|1	0|1	40|0	0|26	4|16	18|11	0.8	0.3793	-0.4207	intergenic	Glyma.04G096000(dist=9724),Glyma.04G096100(dist=9629)	-	-	-	-	-	-	-	-	-	-	-
Chr04	8557089	8557089	A	C	SNP	.	1773.92	0|0	1|1	0|1	0|1	30|0	0|24	10|15	11|13	0.6	0.5417	-0.0583	intergenic	Glyma.04G096000(dist=9811),Glyma.04G096100(dist=9542)	-	-	-	-	-	-	-	-	-	-	-
Chr04	8557240	8557240	T	C	SNP	.	2413.92	0|0	1|1	0|1	0|1	40|0	0|34	8|21	15|13	0.7241	0.4643	-0.2598	intergenic	Glyma.04G096000(dist=9962),Glyma.04G096100(dist=9391)	-	-	-	-	-	-	-	-	-	-	-
Chr04	8557245	8557245	T	C	SNP	.	2444.92	0|0	1|1	0|1	0|1	41|0	0|34	8|22	15|12	0.7333	0.4444	-0.2889	intergenic	Glyma.04G096000(dist=9967),Glyma.04G096100(dist=9386)	-	-	-	-	-	-	-	-	-	-	-
Chr04	8557269	8557269	A	G	SNP	.	2350.92	0|0	1|1	0|1	0|1	48|0	0|31	8|21	13|12	0.7241	0.48	-0.2441	intergenic	Glyma.04G096000(dist=9991),Glyma.04G096100(dist=9362)	-	-	-	-	-	-	-	-	-	-	-
Chr04	8557420	8557420	C	A	SNP	.	2065.92	0|0	1|1	0|1	0|1	35|0	0|27	6|20	18|11	0.7692	0.3793	-0.3899	intergenic	Glyma.04G096000(dist=10142),Glyma.04G096100(dist=9211)	-	-	-	-	-	-	-	-	-	-	-
Chr04	8557443	8557443	G	A	SNP	.	2196.92	0|0	1|1	0|1	0|1	34|0	0|29	6|18	20|14	0.75	0.4118	-0.3382	intergenic	Glyma.04G096000(dist=10165),Glyma.04G096100(dist=9188)	-	-	-	-	-	-	-	-	-	-	-
Chr04	8557449	8557449	G	A	SNP	.	2085.92	0|0	1|1	0|1	0|1	34|0	0|30	5|19	21|14	0.7917	0.4	-0.3917	intergenic	Glyma.04G096000(dist=10171),Glyma.04G096100(dist=9182)	-	-	-	-	-	-	-	-	-	-	-
Chr04	8557590	8557590	A	C	SNP	.	2165.92	0|0	1|1	0|1	0|1	42|0	0|29	6|19	18|14	0.76	0.4375	-0.3225	intergenic	Glyma.04G096000(dist=10312),Glyma.04G096100(dist=9041)	-	-	-	-	-	-	-	-	-	-	-
Chr04	8557669	8557669	A	G	SNP	.	2194.92	0|0	1|1	0|1	0|1	35|0	0|33	10|20	23|10	0.6667	0.303	-0.3637	intergenic	Glyma.04G096000(dist=10391),Glyma.04G096100(dist=8962)	-	-	-	-	-	-	-	-	-	-	-
Chr04	8557861	8557861	T	G	SNP	.	2746.92	0|0	1|1	0|1	0|1	32|0	0|42	12|25	24|13	0.6757	0.3514	-0.3243	intergenic	Glyma.04G096000(dist=10583),Glyma.04G096100(dist=8770)	-	-	-	-	-	-	-	-	-	-	-
Chr04	8557905	8557905	G	T	SNP	.	3023.92	0|0	1|1	0|1	0|1	37|0	0|39	7|27	22|18	0.7941	0.45	-0.3441	intergenic	Glyma.04G096000(dist=10627),Glyma.04G096100(dist=8726)	-	-	-	-	-	-	-	-	-	-	-
Chr04	8557959	8557959	G	A	SNP	.	2200.92	0|0	1|1	0|1	0|1	35|0	0|28	3|22	17|17	0.88	0.5	-0.38	intergenic	Glyma.04G096000(dist=10681),Glyma.04G096100(dist=8672)	-	-	-	-	-	-	-	-	-	-	-
Chr04	8558136	8558136	T	C	SNP	.	2417.92	0|0	1|1	0|1	0|1	35|0	0|34	13|20	25|16	0.6061	0.3902	-0.2159	intergenic	Glyma.04G096000(dist=10858),Glyma.04G096100(dist=8495)	-	-	-	-	-	-	-	-	-	-	-
Chr04	8558333	8558333	T	G	SNP	.	1900.92	0|0	1|1	0|1	0|1	34|1	0|31	11|16	20|9	0.5926	0.3103	-0.2823	intergenic	Glyma.04G096000(dist=11055),Glyma.04G096100(dist=8298)	-	-	-	-	-	-	-	-	-	-	-
Chr04	8558426	8558426	T	C	SNP	.	2174.93	0|0	1|1	0|1	0|1	25|1	0|27	5|22	28|17	0.8148	0.3778	-0.437	intergenic	Glyma.04G096000(dist=11148),Glyma.04G096100(dist=8205)	-	-	-	-	-	-	-	-	-	-	-
Chr04	8558439	8558439	A	T	SNP	.	1983.92	0|0	1|1	0|1	0|1	32|1	0|23	5|23	29|17	0.8214	0.3696	-0.4518	intergenic	Glyma.04G096000(dist=11161),Glyma.04G096100(dist=8192)	-	-	-	-	-	-	-	-	-	-	-
Chr04	8558457	8558457	C	T	SNP	.	2090.93	0|0	1|1	0|1	0|1	24|1	0|25	7|23	29|18	0.7667	0.383	-0.3837	intergenic	Glyma.04G096000(dist=11179),Glyma.04G096100(dist=8174)	-	-	-	-	-	-	-	-	-	-	-
Chr04	8558556	8558556	C	T	SNP	.	1816.92	0|0	1|1	0|1	0|1	32|1	0|25	6|22	31|8	0.7857	0.2051	-0.5806	intergenic	Glyma.04G096000(dist=11278),Glyma.04G096100(dist=8075)	-	-	-	-	-	-	-	-	-	-	-
Chr04	8558560	8558560	C	T	SNP	.	1743.92	0|0	1|1	0|1	0|1	33|1	0|26	6|22	31|6	0.7857	0.1622	-0.6235	intergenic	Glyma.04G096000(dist=11282),Glyma.04G096100(dist=8071)	-	-	-	-	-	-	-	-	-	-	-
Chr04	8558592	8558592	T	A	SNP	.	1913.67	0|0	1|1	0|1	0|1	28|2	0|31	5|20	29|10	0.8	0.2564	-0.5436	intergenic	Glyma.04G096000(dist=11314),Glyma.04G096100(dist=8039)	-	-	-	-	-	-	-	-	-	-	-
Chr04	8558613	8558613	G	A	SNP	.	1525.92	0|0	1|1	0|1	0|1	27|2	0|26	6|16	25|11	0.7273	0.3056	-0.4217	intergenic	Glyma.04G096000(dist=11335),Glyma.04G096100(dist=8018)	-	-	-	-	-	-	-	-	-	-	-
Chr04	8558657	8558657	T	C	SNP	.	2303.04	0|0	1|1	0|1	0|1	24|2	0|37	8|17	18|12	0.68	0.4	-0.28	intergenic	Glyma.04G096000(dist=11379),Glyma.04G096100(dist=7974)	-	-	-	-	-	-	-	-	-	-	-
Chr04	8558811	8558811	G	T	SNP	.	2512.92	0|0	1|1	0|1	0|1	30|1	0|37	5|18	28|17	0.7826	0.3778	-0.4048	intergenic	Glyma.04G096000(dist=11533),Glyma.04G096100(dist=7820)	-	-	-	-	-	-	-	-	-	-	-
Chr04	8558823	8558823	A	T	SNP	.	2361.92	0|0	1|1	0|1	0|1	26|0	0|39	6|17	30|13	0.7391	0.3023	-0.4368	intergenic	Glyma.04G096000(dist=11545),Glyma.04G096100(dist=7808)	-	-	-	-	-	-	-	-	-	-	-
Chr04	8558972	8558972	G	A	SNP	.	2338.92	0|0	1|1	0|1	0|1	35|1	0|38	10|16	26|14	0.6154	0.35	-0.2654	intergenic	Glyma.04G096000(dist=11694),Glyma.04G096100(dist=7659)	-	-	-	-	-	-	-	-	-	-	-
Chr04	8558999	8558999	T	C	SNP	.	2459.92	0|0	1|1	0|1	0|1	41|2	0|36	11|21	22|12	0.6562	0.3529	-0.3033	intergenic	Glyma.04G096000(dist=11721),Glyma.04G096100(dist=7632)	-	-	-	-	-	-	-	-	-	-	-
Chr04	8559185	8559185	G	A	SNP	.	1992.92	0|0	1|1	0|1	0|1	37|1	0|31	9|14	21|13	0.6087	0.3824	-0.2263	intergenic	Glyma.04G096000(dist=11907),Glyma.04G096100(dist=7446)	-	-	-	-	-	-	-	-	-	-	-
Chr04	8559196	8559196	C	T	SNP	.	1599.92	0|0	1|1	0|1	0|1	31|1	0|24	9|14	19|11	0.6087	0.3667	-0.242	intergenic	Glyma.04G096000(dist=11918),Glyma.04G096100(dist=7435)	-	-	-	-	-	-	-	-	-	-	-
Chr04	8559227	8559227	A	G	SNP	.	1761.92	0|0	1|1	0|1	0|1	33|1	0|29	10|12	18|10	0.5455	0.3571	-0.1884	intergenic	Glyma.04G096000(dist=11949),Glyma.04G096100(dist=7404)	-	-	-	-	-	-	-	-	-	-	-
Chr04	8559267	8559267	T	C	SNP	.	1672.92	0|0	1|1	0|1	0|1	35|1	1|27	13|15	19|7	0.5357	0.2692	-0.2665	intergenic	Glyma.04G096000(dist=11989),Glyma.04G096100(dist=7364)	-	-	-	-	-	-	-	-	-	-	-
Chr04	8559287	8559287	A	C	SNP	.	1840.92	0|0	1|1	0|1	0|1	42|1	1|28	15|17	19|10	0.5312	0.3448	-0.1864	intergenic	Glyma.04G096000(dist=12009),Glyma.04G096100(dist=7344)	-	-	-	-	-	-	-	-	-	-	-
Chr04	8559307	8559307	C	T	SNP	.	1993.92	0|0	1|1	0|1	0|1	41|1	1|31	17|18	20|9	0.5143	0.3103	-0.204	intergenic	Glyma.04G096000(dist=12029),Glyma.04G096100(dist=7324)	-	-	-	-	-	-	-	-	-	-	-
Chr04	8559367	8559367	C	T	SNP	.	1896.92	0|0	1|1	0|1	0|1	34|0	1|26	11|18	21|10	0.6207	0.3226	-0.2981	intergenic	Glyma.04G096000(dist=12089),Glyma.04G096100(dist=7264)	-	-	-	-	-	-	-	-	-	-	-
Chr04	8559397	8559397	A	G	SNP	.	1594.92	0|0	1|1	0|1	0|1	35|0	0|25	9|12	17|10	0.5714	0.3704	-0.201	intergenic	Glyma.04G096000(dist=12119),Glyma.04G096100(dist=7234)	-	-	-	-	-	-	-	-	-	-	-
Chr04	8559553	8559553	C	T	SNP	.	1855.92	0|0	1|1	0|1	0|1	32|0	1|32	11|14	28|9	0.56	0.2432	-0.3168	intergenic	Glyma.04G096000(dist=12275),Glyma.04G096100(dist=7078)	-	-	-	-	-	-	-	-	-	-	-
Chr04	8559574	8559574	C	T	SNP	.	1410.94	0|0	1|1	0|1	0|1	30|0	1|23	10|12	24|9	0.5455	0.2727	-0.2728	intergenic	Glyma.04G096000(dist=12296),Glyma.04G096100(dist=7057)	-	-	-	-	-	-	-	-	-	-	-
Chr04	8559597	8559597	C	T	SNP	.	1415.03	0|0	1|1	0|1	0|1	29|0	1|19	9|15	23|8	0.625	0.2581	-0.3669	intergenic	Glyma.04G096000(dist=12319),Glyma.04G096100(dist=7034)	-	-	-	-	-	-	-	-	-	-	-
Chr04	8559668	8559668	G	T	SNP	.	1565.98	0|0	1|1	0|1	0|1	35|0	1|23	12|16	21|15	0.5714	0.4167	-0.1547	intergenic	Glyma.04G096000(dist=12390),Glyma.04G096100(dist=6963)	-	-	-	-	-	-	-	-	-	-	-
Chr04	8559934	8559934	T	C	SNP	.	1958.92	0|0	1|1	0|1	0|1	37|0	0|32	12|19	18|6	0.6129	0.25	-0.3629	intergenic	Glyma.04G096000(dist=12656),Glyma.04G096100(dist=6697)	-	-	-	-	-	-	-	-	-	-	-
Chr04	8560035	8560035	A	T	SNP	.	2583.92	0|0	1|1	0|1	0|1	37|0	0|36	16|29	16|10	0.6444	0.3846	-0.2598	intergenic	Glyma.04G096000(dist=12757),Glyma.04G096100(dist=6596)	-	-	-	-	-	-	-	-	-	-	-
Chr04	8560138	8560138	G	A	SNP	.	2178.92	0|0	1|1	0|1	0|1	30|0	0|30	11|24	15|10	0.6857	0.4	-0.2857	intergenic	Glyma.04G096000(dist=12860),Glyma.04G096100(dist=6493)	-	-	-	-	-	-	-	-	-	-	-
Chr04	8560227	8560227	C	T	SNP	.	1980.92	0|0	1|1	0|1	0|1	27|0	0|32	5|16	16|12	0.7619	0.4286	-0.3333	intergenic	Glyma.04G096000(dist=12949),Glyma.04G096100(dist=6404)	-	-	-	-	-	-	-	-	-	-	-
Chr04	8560305	8560305	C	T	SNP	.	1953.92	0|0	1|1	0|1	0|1	32|0	0|30	8|18	22|11	0.6923	0.3333	-0.359	intergenic	Glyma.04G096000(dist=13027),Glyma.04G096100(dist=6326)	-	-	-	-	-	-	-	-	-	-	-
Chr04	8560325	8560325	G	A	SNP	.	1896.92	0|0	1|1	0|1	0|1	31|0	0|27	8|16	26|10	0.6667	0.2778	-0.3889	intergenic	Glyma.04G096000(dist=13047),Glyma.04G096100(dist=6306)	-	-	-	-	-	-	-	-	-	-	-
Chr04	8560512	8560512	C	T	SNP	.	1550.92	0|0	1|1	0|1	0|1	25|0	0|28	9|11	12|10	0.55	0.4545	-0.0955	intergenic	Glyma.04G096000(dist=13234),Glyma.04G096100(dist=6119)	-	-	-	-	-	-	-	-	-	-	-
Chr04	8560528	8560528	C	T	SNP	.	1634.92	0|0	1|1	0|1	0|1	26|0	0|27	9|9	15|11	0.5	0.4231	-0.0769	intergenic	Glyma.04G096000(dist=13250),Glyma.04G096100(dist=6103)	-	-	-	-	-	-	-	-	-	-	-
Chr04	8560533	8560533	C	A	SNP	.	1535.92	0|0	1|1	0|1	0|1	27|1	0|26	8|9	16|10	0.5294	0.3846	-0.1448	intergenic	Glyma.04G096000(dist=13255),Glyma.04G096100(dist=6098)	-	-	-	-	-	-	-	-	-	-	-
Chr04	8560584	8560584	G	A	SNP	.	1399.92	0|0	1|1	0|1	0|1	28|0	0|26	9|5	18|11	0.3571	0.3793	0.0222	intergenic	Glyma.04G096000(dist=13306),Glyma.04G096100(dist=6047)	-	-	-	-	-	-	-	-	-	-	-
Chr04	8560593	8560593	A	G	SNP	.	1420.92	0|0	1|1	0|1	0|1	27|0	0|26	9|4	19|10	0.3077	0.3448	0.0371	intergenic	Glyma.04G096000(dist=13315),Glyma.04G096100(dist=6038)	-	-	-	-	-	-	-	-	-	-	-
Chr04	8560723	8560723	A	G	SNP	.	1215.93	0|0	1|1	0|1	0|1	13|0	0|23	4|6	11|6	0.6	0.3529	-0.2471	intergenic	Glyma.04G096000(dist=13445),Glyma.04G096100(dist=5908)	-	-	-	-	-	-	-	-	-	-	-
Chr04	8560725	8560725	T	C	SNP	.	1002.93	0|0	1|1	0|1	0|1	12|0	0|22	4|5	10|5	0.5556	0.3333	-0.2223	intergenic	Glyma.04G096000(dist=13447),Glyma.04G096100(dist=5906)	-	-	-	-	-	-	-	-	-	-	-
Chr04	8560801	8560802	AG	-	Deletion	.	1974.97	0|0	1|1	0|1	0|1	7|0	0|24	2|9	6|6	-	-	-	intergenic	Glyma.04G096000(dist=13523),Glyma.04G096100(dist=5829)	-	-	-	-	-	-	-	-	-	-	-
Chr04	8560837	8560837	A	G	SNP	.	1413.92	0|0	1|1	0|1	0|1	18|0	0|27	3|10	14|8	0.7692	0.3636	-0.4056	intergenic	Glyma.04G096000(dist=13559),Glyma.04G096100(dist=5794)	-	-	-	-	-	-	-	-	-	-	-
Chr04	8561001	8561001	A	C	SNP	.	1413.19	0|0	1|1	1|1	0|1	15|0	0|25	1|10	10|6	0.9091	0.375	-0.5341	intergenic	Glyma.04G096000(dist=13723),Glyma.04G096100(dist=5630)	-	-	-	-	-	-	-	-	-	-	-
Chr04	8561051	8561051	A	G	SNP	.	1364.93	0|0	1|1	0|1	0|1	13|0	0|24	3|12	12|5	0.8	0.2941	-0.5059	intergenic	Glyma.04G096000(dist=13773),Glyma.04G096100(dist=5580)	-	-	-	-	-	-	-	-	-	-	-
Chr04	8561073	8561073	A	G	SNP	.	1358.93	0|0	1|1	0|1	0|1	13|0	0|22	3|11	12|6	0.7857	0.3333	-0.4524	intergenic	Glyma.04G096000(dist=13795),Glyma.04G096100(dist=5558)	-	-	-	-	-	-	-	-	-	-	-
Chr04	8561098	8561098	C	T	SNP	.	1382.92	0|0	1|1	0|1	0|1	14|0	0|24	3|10	9|7	0.7692	0.4375	-0.3317	intergenic	Glyma.04G096000(dist=13820),Glyma.04G096100(dist=5533)	-	-	-	-	-	-	-	-	-	-	-
Chr04	8561102	8561102	A	G	SNP	.	1455.93	0|0	1|1	0|1	0|1	13|0	0|25	3|10	9|8	0.7692	0.4706	-0.2986	intergenic	Glyma.04G096000(dist=13824),Glyma.04G096100(dist=5529)	-	-	-	-	-	-	-	-	-	-	-
Chr04	8561196	8561196	A	T	SNP	.	1666.92	0|0	1|1	0|1	0|1	20|0	0|33	7|9	10|7	0.5625	0.4118	-0.1507	intergenic	Glyma.04G096000(dist=13918),Glyma.04G096100(dist=5435)	-	-	-	-	-	-	-	-	-	-	-
Chr04	8561603	8561603	T	C	SNP	.	1073.92	0|0	1|1	0|1	0|1	22|0	0|20	3|9	8|4	0.75	0.3333	-0.4167	intergenic	Glyma.04G096000(dist=14325),Glyma.04G096100(dist=5028)	-	-	-	-	-	-	-	-	-	-	-
Chr04	8561837	8561837	T	C	SNP	.	463.09	0|0	1|1	0|1	0|1	14|0	0|7	6|5	4|5	0.4545	0.5556	0.1011	intergenic	Glyma.04G096000(dist=14559),Glyma.04G096100(dist=4794)	-	-	-	-	-	-	-	-	-	-	-
Chr04	8562715	8562715	G	-	Deletion	.	629.53	0|0	1|1	0|1	0|1	5|0	0|5	4|9	2|2	-	-	-	intergenic	Glyma.04G096000(dist=15437),Glyma.04G096100(dist=3916)	-	-	-	-	-	-	-	-	-	-	-
Chr04	8563293	8563293	G	A	SNP	.	428.17	0|0	1|1	1|1	0|1	15|0	0|3	1|7	4|3	0.875	0.4286	-0.4464	intergenic	Glyma.04G096000(dist=16015),Glyma.04G096100(dist=3338)	-	-	-	-	-	-	-	-	-	-	-
Chr04	8563295	8563295	G	C	SNP	.	457.62	0|0	1|1	1|1	0|1	14|0	0|4	1|7	4|3	0.875	0.4286	-0.4464	intergenic	Glyma.04G096000(dist=16017),Glyma.04G096100(dist=3336)	-	-	-	-	-	-	-	-	-	-	-
Chr04	8563424	8563425	AA	-	Deletion	.	1655.88	0|0	1|1	0|1	0|1	15|0	0|21	3|8	14|4	-	-	-	intergenic	Glyma.04G096000(dist=16146),Glyma.04G096100(dist=3206)	-	-	-	-	-	-	-	-	-	-	-
Chr04	8563512	8563512	C	G	SNP	.	670.01	0|0	1|1	0|1	0|1	20|0	0|7	5|9	6|4	0.6429	0.4	-0.2429	intergenic	Glyma.04G096000(dist=16234),Glyma.04G096100(dist=3119)	-	-	-	-	-	-	-	-	-	-	-
Chr04	8563522	8563522	A	G	SNP	.	749.95	0|0	1|1	0|1	0|1	18|0	0|9	5|9	6|4	0.6429	0.4	-0.2429	intergenic	Glyma.04G096000(dist=16244),Glyma.04G096100(dist=3109)	-	-	-	-	-	-	-	-	-	-	-
Chr04	8563583	8563583	A	T	SNP	.	1007.93	0|0	1|1	0|1	0|1	21|0	0|12	4|12	10|5	0.75	0.3333	-0.4167	intergenic	Glyma.04G096000(dist=16305),Glyma.04G096100(dist=3048)	-	-	-	-	-	-	-	-	-	-	-
Chr04	8563628	8563628	C	G	SNP	.	1312.89	0|0	1|1	1|1	0|1	17|0	0|20	1|11	14|5	0.9167	0.2632	-0.6535	intergenic	Glyma.04G096000(dist=16350),Glyma.04G096100(dist=3003)	-	-	-	-	-	-	-	-	-	-	-
Chr04	8563705	8563705	C	T	SNP	.	1188.92	0|0	1|1	0|1	0|1	19|0	0|22	5|8	12|4	0.6154	0.25	-0.3654	intergenic	Glyma.04G096000(dist=16427),Glyma.04G096100(dist=2926)	-	-	-	-	-	-	-	-	-	-	-
Chr04	8563725	8563725	G	C	SNP	.	1200.92	0|0	1|1	0|1	0|1	20|0	0|22	5|8	14|6	0.6154	0.3	-0.3154	intergenic	Glyma.04G096000(dist=16447),Glyma.04G096100(dist=2906)	-	-	-	-	-	-	-	-	-	-	-
Chr04	8563767	8563767	C	T	SNP	.	1290.92	0|0	1|1	0|1	0|1	26|0	0|20	6|11	8|5	0.6471	0.3846	-0.2625	intergenic	Glyma.04G096000(dist=16489),Glyma.04G096100(dist=2864)	-	-	-	-	-	-	-	-	-	-	-
Chr04	8563793	8563793	G	A	SNP	.	1441.92	0|0	1|1	0|1	0|1	29|0	0|20	6|14	10|7	0.7	0.4118	-0.2882	intergenic	Glyma.04G096000(dist=16515),Glyma.04G096100(dist=2838)	-	-	-	-	-	-	-	-	-	-	-
Chr04	8563831	8563831	T	C	SNP	.	1262.98	0|0	1|1	0|1	0|1	21|1	0|17	6|12	11|7	0.6667	0.3889	-0.2778	intergenic	Glyma.04G096000(dist=16553),Glyma.04G096100(dist=2800)	-	-	-	-	-	-	-	-	-	-	-
Chr04	8563870	8563870	A	G	SNP	.	1317.98	0|0	1|1	0|1	0|1	22|1	0|22	5|10	8|6	0.6667	0.4286	-0.2381	intergenic	Glyma.04G096000(dist=16592),Glyma.04G096100(dist=2761)	-	-	-	-	-	-	-	-	-	-	-
Chr04	8563875	8563876	AT	-	Deletion	.	1580.29	0|0	1|1	0|1	0|1	21|1	0|19	5|8	8|6	-	-	-	intergenic	Glyma.04G096000(dist=16597),Glyma.04G096100(dist=2755)	-	-	-	-	-	-	-	-	-	-	-
Chr04	8564601	8564601	-	A	Insertion	.	141.58	0|0	1|1	.|.	0|1	8|0	0|4	.|.	2|2	-	-	-	intergenic	Glyma.04G096000(dist=17323),Glyma.04G096100(dist=2030)	-	-	-	-	-	-	-	-	-	-	-
Chr04	8565213	8565213	C	T	SNP	.	566.56	0|0	1|1	0|1	0|1	16|0	0|4	2|8	8|5	0.8	0.3846	-0.4154	intergenic	Glyma.04G096000(dist=17935),Glyma.04G096100(dist=1418)	-	-	-	-	-	-	-	-	-	-	-
Chr04	8565295	8565295	G	A	SNP	.	1119.93	0|0	1|1	0|1	0|1	23|0	0|13	2|13	10|6	0.8667	0.375	-0.4917	intergenic	Glyma.04G096000(dist=18017),Glyma.04G096100(dist=1336)	-	-	-	-	-	-	-	-	-	-	-
Chr04	8565371	8565371	A	G	SNP	.	1073.93	0|0	1|1	0|1	0|1	25|0	0|13	2|17	9|3	0.8947	0.25	-0.6447	intergenic	Glyma.04G096000(dist=18093),Glyma.04G096100(dist=1260)	-	-	-	-	-	-	-	-	-	-	-
Chr04	8565428	8565428	-	TA	Insertion	.	1004.21	0|0	1|1	0|1	0|1	23|0	0|5	7|15	11|3	-	-	-	intergenic	Glyma.04G096000(dist=18150),Glyma.04G096100(dist=1203)	-	-	-	-	-	-	-	-	-	-	-
Chr04	8565455	8565455	C	T	SNP	.	507.11	0|0	1|1	0|1	0|1	26|0	0|3	6|11	15|3	0.6471	0.1667	-0.4804	intergenic	Glyma.04G096000(dist=18177),Glyma.04G096100(dist=1176)	-	-	-	-	-	-	-	-	-	-	-
Chr04	8565517	8565517	T	C	SNP	.	947.92	0|0	1|1	0|1	0|1	22|0	0|16	5|4	18|8	0.4444	0.3077	-0.1367	intergenic	Glyma.04G096000(dist=18239),Glyma.04G096100(dist=1114)	-	-	-	-	-	-	-	-	-	-	-
Chr04	8565543	8565545	GCC	-	Deletion	.	1641.88	0|0	1|1	0|1	0|1	25|0	0|18	2|4	17|8	-	-	-	intergenic	Glyma.04G096000(dist=18265),Glyma.04G096100(dist=1086)	-	-	-	-	-	-	-	-	-	-	-
Chr04	8565575	8565575	T	C	SNP	.	1724.92	0|0	1|1	0|1	0|1	24|0	0|26	5|13	17|11	0.7222	0.3929	-0.3293	intergenic	Glyma.04G096000(dist=18297),Glyma.04G096100(dist=1056)	-	-	-	-	-	-	-	-	-	-	-
Chr04	8565721	8565721	C	T	SNP	.	2278.92	0|0	1|1	0|1	0|1	32|0	0|30	9|24	21|14	0.7273	0.4	-0.3273	upstream	Glyma.04G096100	-	-	lvsC	PREDICTED: BEACH domain-containing protein B-like isoform X2 [Glycine max]	-	-	-	-	-	GO:0005515//protein binding;GO:0005488//binding	-
Chr04	8565744	8565744	C	T	SNP	.	1938.92	0|0	1|1	0|1	0|1	30|0	0|25	8|19	16|12	0.7037	0.4286	-0.2751	upstream	Glyma.04G096100	-	-	lvsC	PREDICTED: BEACH domain-containing protein B-like isoform X2 [Glycine max]	-	-	-	-	-	GO:0005515//protein binding;GO:0005488//binding	-
Chr04	8565789	8565789	C	T	SNP	.	1854.92	0|0	1|1	0|1	0|1	29|0	0|26	8|17	21|12	0.68	0.3636	-0.3164	upstream	Glyma.04G096100	-	-	lvsC	PREDICTED: BEACH domain-containing protein B-like isoform X2 [Glycine max]	-	-	-	-	-	GO:0005515//protein binding;GO:0005488//binding	-
Chr04	8565795	8565795	T	C	SNP	.	1919.92	0|0	1|1	0|1	0|1	30|0	0|28	7|17	19|11	0.7083	0.3667	-0.3416	upstream	Glyma.04G096100	-	-	lvsC	PREDICTED: BEACH domain-containing protein B-like isoform X2 [Glycine max]	-	-	-	-	-	GO:0005515//protein binding;GO:0005488//binding	-
Chr04	8565913	8565913	C	T	SNP	.	1813.92	0|0	1|1	0|1	0|1	26|0	0|28	11|19	18|10	0.6333	0.3571	-0.2762	upstream	Glyma.04G096100	-	-	lvsC	PREDICTED: BEACH domain-containing protein B-like isoform X2 [Glycine max]	-	-	-	-	-	GO:0005515//protein binding;GO:0005488//binding	-
Chr04	8565953	8565953	G	A	SNP	.	1868.92	0|0	1|1	0|1	0|1	30|0	0|26	10|14	21|16	0.5833	0.4324	-0.1509	upstream	Glyma.04G096100	-	-	lvsC	PREDICTED: BEACH domain-containing protein B-like isoform X2 [Glycine max]	-	-	-	-	-	GO:0005515//protein binding;GO:0005488//binding	-
Chr04	8565967	8565967	T	C	SNP	.	1933.92	0|0	1|1	0|1	0|1	32|0	0|24	10|16	21|18	0.6154	0.4615	-0.1539	upstream	Glyma.04G096100	-	-	lvsC	PREDICTED: BEACH domain-containing protein B-like isoform X2 [Glycine max]	-	-	-	-	-	GO:0005515//protein binding;GO:0005488//binding	-
Chr04	8566019	8566019	T	C	SNP	.	1881.92	0|0	1|1	0|1	0|1	28|0	0|17	8|19	16|19	0.7037	0.5429	-0.1608	upstream	Glyma.04G096100	-	-	lvsC	PREDICTED: BEACH domain-containing protein B-like isoform X2 [Glycine max]	-	-	-	-	-	GO:0005515//protein binding;GO:0005488//binding	-
Chr04	8566027	8566027	C	T	SNP	.	1501.92	1|1	0|0	0|1	0|1	0|26	17|0	20|8	20|14	0.7143	0.5882	-0.1261	upstream	Glyma.04G096100	-	-	lvsC	PREDICTED: BEACH domain-containing protein B-like isoform X2 [Glycine max]	-	-	-	-	-	GO:0005515//protein binding;GO:0005488//binding	-
Chr04	8566086	8566086	T	C	SNP	.	1342.93	0|0	1|1	0|1	0|1	23|0	0|11	3|21	15|9	0.875	0.375	-0.5	upstream	Glyma.04G096100	-	-	lvsC	PREDICTED: BEACH domain-containing protein B-like isoform X2 [Glycine max]	-	-	-	-	-	GO:0005515//protein binding;GO:0005488//binding	-
Chr04	8566099	8566099	C	T	SNP	.	1229.94	0|0	1|1	0|1	0|1	23|0	0|10	3|19	14|7	0.8636	0.3333	-0.5303	upstream	Glyma.04G096100	-	-	lvsC	PREDICTED: BEACH domain-containing protein B-like isoform X2 [Glycine max]	-	-	-	-	-	GO:0005515//protein binding;GO:0005488//binding	-
Chr04	8566102	8566102	-	T	Insertion	.	909.89	0|0	1|1	0|1	0|1	19|0	0|10	3|17	11|6	-	-	-	upstream	Glyma.04G096100	-	-	lvsC	PREDICTED: BEACH domain-containing protein B-like isoform X2 [Glycine max]	-	-	-	-	-	GO:0005515//protein binding;GO:0005488//binding	-
Chr04	8566145	8566145	A	T	SNP	.	1399.92	0|0	1|1	0|1	0|1	29|0	0|20	5|14	10|5	0.7368	0.3333	-0.4035	upstream	Glyma.04G096100	-	-	lvsC	PREDICTED: BEACH domain-containing protein B-like isoform X2 [Glycine max]	-	-	-	-	-	GO:0005515//protein binding;GO:0005488//binding	-
Chr04	8566155	8566155	T	C	SNP	.	1397.92	0|0	1|1	0|1	0|1	27|0	0|23	5|13	11|6	0.7222	0.3529	-0.3693	upstream	Glyma.04G096100	-	-	lvsC	PREDICTED: BEACH domain-containing protein B-like isoform X2 [Glycine max]	-	-	-	-	-	GO:0005515//protein binding;GO:0005488//binding	-
Chr04	8566185	8566185	C	G	SNP	.	1550.92	0|0	1|1	0|1	0|1	28|0	0|25	4|13	13|6	0.7647	0.3158	-0.4489	upstream	Glyma.04G096100	-	-	lvsC	PREDICTED: BEACH domain-containing protein B-like isoform X2 [Glycine max]	-	-	-	-	-	GO:0005515//protein binding;GO:0005488//binding	-
Chr04	8566263	8566263	G	T	SNP	.	1522.92	0|0	1|1	0|1	0|1	29|0	0|23	5|13	8|8	0.7222	0.5	-0.2222	upstream	Glyma.04G096100	-	-	lvsC	PREDICTED: BEACH domain-containing protein B-like isoform X2 [Glycine max]	-	-	-	-	-	GO:0005515//protein binding;GO:0005488//binding	-
Chr04	8566374	8566374	A	T	SNP	.	1182.92	0|0	1|1	0|1	0|1	20|0	0|22	3|7	5|4	0.7	0.4444	-0.2556	upstream	Glyma.04G096100	-	-	lvsC	PREDICTED: BEACH domain-containing protein B-like isoform X2 [Glycine max]	-	-	-	-	-	GO:0005515//protein binding;GO:0005488//binding	-
Chr04	8566527	8566527	A	G	SNP	.	1456.92	0|0	1|1	0|1	0|1	25|0	0|27	5|6	8|10	0.5455	0.5556	0.0101	upstream	Glyma.04G096100	-	-	lvsC	PREDICTED: BEACH domain-containing protein B-like isoform X2 [Glycine max]	-	-	-	-	-	GO:0005515//protein binding;GO:0005488//binding	-
Chr04	8566558	8566559	AA	-	Deletion	.	1254.88	0|0	1|1	0|1	0|1	17|0	0|25	4|5	5|6	-	-	-	upstream	Glyma.04G096100	-	-	lvsC	PREDICTED: BEACH domain-containing protein B-like isoform X2 [Glycine max]	-	-	-	-	-	GO:0005515//protein binding;GO:0005488//binding	-
Chr04	8566603	8566603	C	A	SNP	.	1064.93	0|0	1|1	0|1	0|1	14|1	0|21	3|4	7|6	0.5714	0.4615	-0.1099	upstream	Glyma.04G096100	-	-	lvsC	PREDICTED: BEACH domain-containing protein B-like isoform X2 [Glycine max]	-	-	-	-	-	GO:0005515//protein binding;GO:0005488//binding	-
Chr04	8566968	8566968	A	G	SNP	.	1211.92	0|0	1|1	0|1	0|1	24|0	0|22	4|10	13|7	0.7143	0.35	-0.3643	intronic	Glyma.04G096100	-	-	lvsC	PREDICTED: BEACH domain-containing protein B-like isoform X2 [Glycine max]	-	-	-	-	-	GO:0005515//protein binding;GO:0005488//binding	-
Chr04	8567213	8567213	T	C	SNP	.	2067.92	0|0	1|1	0|1	0|1	32|0	0|19	8|30	12|15	0.7895	0.5556	-0.2339	intronic	Glyma.04G096100	-	-	lvsC	PREDICTED: BEACH domain-containing protein B-like isoform X2 [Glycine max]	-	-	-	-	-	GO:0005515//protein binding;GO:0005488//binding	-
Chr04	8567859	8567859	C	T	SNP	.	1563.93	0|0	1|1	0|1	0|1	25|1	0|25	11|13	14|7	0.5417	0.3333	-0.2084	intronic	Glyma.04G096100	-	-	lvsC	PREDICTED: BEACH domain-containing protein B-like isoform X2 [Glycine max]	-	-	-	-	-	GO:0005515//protein binding;GO:0005488//binding	-
Chr04	8568160	8568160	T	C	SNP	.	1752.92	0|0	1|1	0|1	0|1	30|0	0|32	6|12	16|6	0.6667	0.2727	-0.394	intronic	Glyma.04G096100	-	-	lvsC	PREDICTED: BEACH domain-containing protein B-like isoform X2 [Glycine max]	-	-	-	-	-	GO:0005515//protein binding;GO:0005488//binding	-
Chr04	8568266	8568266	A	T	SNP	.	1803.92	0|0	1|1	0|1	0|1	20|0	0|30	8|16	14|7	0.6667	0.3333	-0.3334	intronic	Glyma.04G096100	-	-	lvsC	PREDICTED: BEACH domain-containing protein B-like isoform X2 [Glycine max]	-	-	-	-	-	GO:0005515//protein binding;GO:0005488//binding	-
Chr04	8568683	8568683	A	G	SNP	.	1708.92	0|0	1|1	0|1	0|1	23|0	0|35	9|8	13|6	0.4706	0.3158	-0.1548	intronic	Glyma.04G096100	-	-	lvsC	PREDICTED: BEACH domain-containing protein B-like isoform X2 [Glycine max]	-	-	-	-	-	GO:0005515//protein binding;GO:0005488//binding	-
Chr04	8569115	8569115	C	T	SNP	.	2232.92	0|0	1|1	0|1	0|1	33|0	0|33	10|23	18|9	0.697	0.3333	-0.3637	intronic	Glyma.04G096100	-	-	lvsC	PREDICTED: BEACH domain-containing protein B-like isoform X2 [Glycine max]	-	-	-	-	-	GO:0005515//protein binding;GO:0005488//binding	-
Chr04	8569326	8569326	G	C	SNP	.	975.13	0|0	1|1	0|1	0|0	29|1	0|21	7|9	23|2	0.5625	0.08	-0.4825	intronic	Glyma.04G096100	-	-	lvsC	PREDICTED: BEACH domain-containing protein B-like isoform X2 [Glycine max]	-	-	-	-	-	GO:0005515//protein binding;GO:0005488//binding	-
Chr04	8569421	8569421	C	T	SNP	.	815.92	0|0	1|1	0|1	0|1	32|0	0|18	9|8	20|4	0.4706	0.1667	-0.3039	intronic	Glyma.04G096100	-	-	lvsC	PREDICTED: BEACH domain-containing protein B-like isoform X2 [Glycine max]	-	-	-	-	-	GO:0005515//protein binding;GO:0005488//binding	-
Chr04	8569435	8569435	G	A	SNP	.	793.92	0|0	1|1	0|1	0|1	33|0	0|18	10|7	21|4	0.4118	0.16	-0.2518	intronic	Glyma.04G096100	-	-	lvsC	PREDICTED: BEACH domain-containing protein B-like isoform X2 [Glycine max]	-	-	-	-	-	GO:0005515//protein binding;GO:0005488//binding	-
Chr04	8569499	8569499	G	T	SNP	.	833.92	0|0	1|1	0|1	0|1	38|0	1|20	6|6	19|6	0.5	0.24	-0.26	intronic	Glyma.04G096100	-	-	lvsC	PREDICTED: BEACH domain-containing protein B-like isoform X2 [Glycine max]	-	-	-	-	-	GO:0005515//protein binding;GO:0005488//binding	-
Chr04	8569508	8569508	T	C	SNP	.	748.92	0|0	1|1	0|1	0|1	35|0	0|20	6|3	19|6	0.3333	0.24	-0.0933	intronic	Glyma.04G096100	-	-	lvsC	PREDICTED: BEACH domain-containing protein B-like isoform X2 [Glycine max]	-	-	-	-	-	GO:0005515//protein binding;GO:0005488//binding	-
Chr04	8569632	8569632	T	G	SNP	.	1029.92	0|0	1|1	0|1	0|1	29|1	0|21	7|9	21|6	0.5625	0.2222	-0.3403	intronic	Glyma.04G096100	-	-	lvsC	PREDICTED: BEACH domain-containing protein B-like isoform X2 [Glycine max]	-	-	-	-	-	GO:0005515//protein binding;GO:0005488//binding	-
Chr04	8569694	8569694	T	A	SNP	.	1393.92	0|0	1|1	0|1	0|1	26|1	0|25	9|13	27|6	0.5909	0.1818	-0.4091	intronic	Glyma.04G096100	-	-	lvsC	PREDICTED: BEACH domain-containing protein B-like isoform X2 [Glycine max]	-	-	-	-	-	GO:0005515//protein binding;GO:0005488//binding	-
Chr04	8569798	8569798	C	T	SNP	.	1690.92	0|0	1|1	0|1	0|1	28|0	0|30	7|13	9|3	0.65	0.25	-0.4	intronic	Glyma.04G096100	-	-	lvsC	PREDICTED: BEACH domain-containing protein B-like isoform X2 [Glycine max]	-	-	-	-	-	GO:0005515//protein binding;GO:0005488//binding	-
Chr04	8569889	8569889	T	A	SNP	.	1751.92	0|0	1|1	0|1	0|1	35|0	0|29	5|9	9|11	0.6429	0.55	-0.0929	exonic	Glyma.04G096100	synonymous SNV	Glyma.04G096100:Glyma.04G096100.1:exon4:c.T162A:p.R54R,Glyma.04G096100:Glyma.04G096100.2:exon3:c.T162A:p.R54R,Glyma.04G096100:Glyma.04G096100.3:exon4:c.T162A:p.R54R,Glyma.04G096100:Glyma.04G096100.4:exon3:c.T162A:p.R54R,	lvsC	PREDICTED: BEACH domain-containing protein B-like isoform X2 [Glycine max]	-	-	-	-	-	GO:0005515//protein binding;GO:0005488//binding	-
Chr04	8570579	8570579	G	A	SNP	.	1528.92	0|0	1|1	0|1	0|1	29|0	0|25	3|11	16|11	0.7857	0.4074	-0.3783	intronic	Glyma.04G096100	-	-	lvsC	PREDICTED: BEACH domain-containing protein B-like isoform X2 [Glycine max]	-	-	-	-	-	GO:0005515//protein binding;GO:0005488//binding	-
Chr04	8571004	8571004	-	CAA	Insertion	.	2912.88	0|0	1|1	0|1	0|1	35|0	0|34	4|12	12|7	-	-	-	intronic	Glyma.04G096100	-	-	lvsC	PREDICTED: BEACH domain-containing protein B-like isoform X2 [Glycine max]	-	-	-	-	-	GO:0005515//protein binding;GO:0005488//binding	-
Chr04	8571015	8571015	T	A	SNP	.	1794.92	0|0	1|1	0|1	0|1	37|0	0|31	4|12	11|7	0.75	0.3889	-0.3611	intronic	Glyma.04G096100	-	-	lvsC	PREDICTED: BEACH domain-containing protein B-like isoform X2 [Glycine max]	-	-	-	-	-	GO:0005515//protein binding;GO:0005488//binding	-
Chr04	8571110	8571110	T	G	SNP	.	1244.92	0|0	1|1	0|1	0|1	30|0	0|18	11|10	11|10	0.4762	0.4762	0	intronic	Glyma.04G096100	-	-	lvsC	PREDICTED: BEACH domain-containing protein B-like isoform X2 [Glycine max]	-	-	-	-	-	GO:0005515//protein binding;GO:0005488//binding	-
Chr04	8571335	8571335	A	T	SNP	.	1728.92	0|0	1|1	0|1	0|1	39|0	0|31	6|11	13|8	0.6471	0.381	-0.2661	intronic	Glyma.04G096100	-	-	lvsC	PREDICTED: BEACH domain-containing protein B-like isoform X2 [Glycine max]	-	-	-	-	-	GO:0005515//protein binding;GO:0005488//binding	-
Chr04	8571790	8571790	T	C	SNP	.	1893.92	0|0	1|1	0|1	0|1	31|0	0|33	11|17	18|7	0.6071	0.28	-0.3271	exonic	Glyma.04G096100	synonymous SNV	Glyma.04G096100:Glyma.04G096100.1:exon7:c.T879C:p.A293A,Glyma.04G096100:Glyma.04G096100.2:exon6:c.T879C:p.A293A,Glyma.04G096100:Glyma.04G096100.3:exon7:c.T879C:p.A293A,Glyma.04G096100:Glyma.04G096100.4:exon6:c.T879C:p.A293A,	lvsC	PREDICTED: BEACH domain-containing protein B-like isoform X2 [Glycine max]	-	-	-	-	-	GO:0005515//protein binding;GO:0005488//binding	-
Chr04	8572315	8572315	T	C	SNP	.	1137.92	0|0	1|1	0|1	0|1	23|0	0|22	3|11	10|4	0.7857	0.2857	-0.5	intronic	Glyma.04G096100	-	-	lvsC	PREDICTED: BEACH domain-containing protein B-like isoform X2 [Glycine max]	-	-	-	-	-	GO:0005515//protein binding;GO:0005488//binding	-
Chr04	8572576	8572576	G	T	SNP	.	938.93	0|0	1|1	0|1	0|1	16|0	0|13	3|11	6|2	0.7857	0.25	-0.5357	intronic	Glyma.04G096100	-	-	lvsC	PREDICTED: BEACH domain-containing protein B-like isoform X2 [Glycine max]	-	-	-	-	-	GO:0005515//protein binding;GO:0005488//binding	-
Chr04	8572851	8572851	G	A	SNP	.	1421.92	0|0	1|1	0|1	0|1	15|0	0|25	5|6	9|9	0.5455	0.5	-0.0455	intronic	Glyma.04G096100	-	-	lvsC	PREDICTED: BEACH domain-containing protein B-like isoform X2 [Glycine max]	-	-	-	-	-	GO:0005515//protein binding;GO:0005488//binding	-
Chr04	8572876	8572876	T	C	SNP	.	1161.92	0|0	1|1	0|1	0|1	17|0	0|23	3|5	8|7	0.625	0.4667	-0.1583	intronic	Glyma.04G096100	-	-	lvsC	PREDICTED: BEACH domain-containing protein B-like isoform X2 [Glycine max]	-	-	-	-	-	GO:0005515//protein binding;GO:0005488//binding	-
Chr04	8572954	8572954	C	T	SNP	.	994.92	0|0	1|1	0|1	0|1	26|0	0|19	7|4	11|7	0.3636	0.3889	0.0253	intronic	Glyma.04G096100	-	-	lvsC	PREDICTED: BEACH domain-containing protein B-like isoform X2 [Glycine max]	-	-	-	-	-	GO:0005515//protein binding;GO:0005488//binding	-
Chr04	8573230	8573230	T	C	SNP	.	784.93	0|0	1|1	0|1	0|1	27|0	0|13	5|9	16|2	0.6429	0.1111	-0.5318	intronic	Glyma.04G096100	-	-	lvsC	PREDICTED: BEACH domain-containing protein B-like isoform X2 [Glycine max]	-	-	-	-	-	GO:0005515//protein binding;GO:0005488//binding	-
Chr04	8573233	8573233	T	C	SNP	.	710.93	0|0	1|1	0|1	0|1	29|0	0|14	5|9	16|2	0.6429	0.1111	-0.5318	intronic	Glyma.04G096100	-	-	lvsC	PREDICTED: BEACH domain-containing protein B-like isoform X2 [Glycine max]	-	-	-	-	-	GO:0005515//protein binding;GO:0005488//binding	-
Chr04	8573264	8573264	T	G	SNP	.	1152.92	0|0	1|1	0|1	0|1	31|0	0|21	5|9	13|4	0.6429	0.2353	-0.4076	intronic	Glyma.04G096100	-	-	lvsC	PREDICTED: BEACH domain-containing protein B-like isoform X2 [Glycine max]	-	-	-	-	-	GO:0005515//protein binding;GO:0005488//binding	-
Chr04	8573399	8573399	G	-	Deletion	.	896.88	0|0	1|1	0|1	0|1	25|0	0|16	4|5	8|4	-	-	-	intronic	Glyma.04G096100	-	-	lvsC	PREDICTED: BEACH domain-containing protein B-like isoform X2 [Glycine max]	-	-	-	-	-	GO:0005515//protein binding;GO:0005488//binding	-
Chr04	8573618	8573618	G	T	SNP	.	2088.92	0|0	1|1	0|1	0|1	38|0	0|37	12|13	13|8	0.52	0.381	-0.139	intronic	Glyma.04G096100	-	-	lvsC	PREDICTED: BEACH domain-containing protein B-like isoform X2 [Glycine max]	-	-	-	-	-	GO:0005515//protein binding;GO:0005488//binding	-
Chr04	8573792	8573792	C	T	SNP	.	1520.92	0|0	1|1	0|1	0|1	24|0	0|29	5|8	9|6	0.6154	0.4	-0.2154	intronic	Glyma.04G096100	-	-	lvsC	PREDICTED: BEACH domain-containing protein B-like isoform X2 [Glycine max]	-	-	-	-	-	GO:0005515//protein binding;GO:0005488//binding	-
Chr04	8573817	8573817	-	G	Insertion	.	1116.88	0|0	1|1	0|1	0|1	23|0	0|22	3|8	10|7	-	-	-	intronic	Glyma.04G096100	-	-	lvsC	PREDICTED: BEACH domain-containing protein B-like isoform X2 [Glycine max]	-	-	-	-	-	GO:0005515//protein binding;GO:0005488//binding	-
Chr04	8573849	8573849	T	C	SNP	.	1338.92	0|0	1|1	0|1	0|1	24|0	0|24	5|8	10|9	0.6154	0.4737	-0.1417	intronic	Glyma.04G096100	-	-	lvsC	PREDICTED: BEACH domain-containing protein B-like isoform X2 [Glycine max]	-	-	-	-	-	GO:0005515//protein binding;GO:0005488//binding	-
Chr04	8573869	8573869	-	A	Insertion	.	977.88	0|0	1|1	0|1	0|1	25|0	0|19	5|6	10|6	-	-	-	intronic	Glyma.04G096100	-	-	lvsC	PREDICTED: BEACH domain-containing protein B-like isoform X2 [Glycine max]	-	-	-	-	-	GO:0005515//protein binding;GO:0005488//binding	-
Chr04	8573929	8573929	G	A	SNP	.	1332.92	0|0	1|1	0|1	0|1	30|0	0|27	5|8	12|6	0.6154	0.3333	-0.2821	intronic	Glyma.04G096100	-	-	lvsC	PREDICTED: BEACH domain-containing protein B-like isoform X2 [Glycine max]	-	-	-	-	-	GO:0005515//protein binding;GO:0005488//binding	-
Chr04	8573997	8573997	G	A	SNP	.	1576.92	0|0	1|1	0|1	0|1	28|0	0|32	3|10	9|5	0.7692	0.3571	-0.4121	intronic	Glyma.04G096100	-	-	lvsC	PREDICTED: BEACH domain-containing protein B-like isoform X2 [Glycine max]	-	-	-	-	-	GO:0005515//protein binding;GO:0005488//binding	-
Chr04	8574395	8574395	G	A	SNP	.	1619.92	0|0	1|1	0|1	0|1	22|0	0|29	3|13	12|7	0.8125	0.3684	-0.4441	intronic	Glyma.04G096100	-	-	lvsC	PREDICTED: BEACH domain-containing protein B-like isoform X2 [Glycine max]	-	-	-	-	-	GO:0005515//protein binding;GO:0005488//binding	-
Chr04	8574460	8574460	T	A	SNP	.	1691.92	0|0	1|1	0|1	0|1	24|0	0|27	6|15	16|7	0.7143	0.3043	-0.41	intronic	Glyma.04G096100	-	-	lvsC	PREDICTED: BEACH domain-containing protein B-like isoform X2 [Glycine max]	-	-	-	-	-	GO:0005515//protein binding;GO:0005488//binding	-
Chr04	8574551	8574551	A	C	SNP	.	1470.92	0|0	1|1	0|1	0|1	35|0	0|16	9|18	18|10	0.6667	0.3571	-0.3096	intronic	Glyma.04G096100	-	-	lvsC	PREDICTED: BEACH domain-containing protein B-like isoform X2 [Glycine max]	-	-	-	-	-	GO:0005515//protein binding;GO:0005488//binding	-
Chr04	8574560	8574560	G	C	SNP	.	1412.92	0|0	1|1	0|1	0|1	35|0	0|17	8|15	18|9	0.6522	0.3333	-0.3189	intronic	Glyma.04G096100	-	-	lvsC	PREDICTED: BEACH domain-containing protein B-like isoform X2 [Glycine max]	-	-	-	-	-	GO:0005515//protein binding;GO:0005488//binding	-
Chr04	8574596	8574596	C	A	SNP	.	1364.93	0|0	1|1	0|1	0|1	36|0	0|14	8|16	15|11	0.6667	0.4231	-0.2436	intronic	Glyma.04G096100	-	-	lvsC	PREDICTED: BEACH domain-containing protein B-like isoform X2 [Glycine max]	-	-	-	-	-	GO:0005515//protein binding;GO:0005488//binding	-
Chr04	8574597	8574597	T	C	SNP	.	1425.92	0|0	1|1	0|1	0|1	36|0	0|15	7|16	15|11	0.6957	0.4231	-0.2726	intronic	Glyma.04G096100	-	-	lvsC	PREDICTED: BEACH domain-containing protein B-like isoform X2 [Glycine max]	-	-	-	-	-	GO:0005515//protein binding;GO:0005488//binding	-
Chr04	8574732	8574732	A	G	SNP	.	2338.92	0|0	1|1	0|1	0|1	35|0	0|38	11|17	13|11	0.6071	0.4583	-0.1488	intronic	Glyma.04G096100	-	-	lvsC	PREDICTED: BEACH domain-containing protein B-like isoform X2 [Glycine max]	-	-	-	-	-	GO:0005515//protein binding;GO:0005488//binding	-
Chr04	8575042	8575042	T	C	SNP	.	1847.92	0|0	1|1	0|1	0|1	33|0	0|40	10|8	20|7	0.4444	0.2593	-0.1851	intronic	Glyma.04G096100	-	-	lvsC	PREDICTED: BEACH domain-containing protein B-like isoform X2 [Glycine max]	-	-	-	-	-	GO:0005515//protein binding;GO:0005488//binding	-
Chr04	8575220	8575220	T	C	SNP	.	1542.92	0|0	1|1	0|1	0|1	34|0	0|25	10|11	18|9	0.5238	0.3333	-0.1905	intronic	Glyma.04G096100	-	-	lvsC	PREDICTED: BEACH domain-containing protein B-like isoform X2 [Glycine max]	-	-	-	-	-	GO:0005515//protein binding;GO:0005488//binding	-
Chr04	8575225	8575225	A	G	SNP	.	1550.92	0|0	1|1	0|1	0|1	35|0	0|25	10|11	18|9	0.5238	0.3333	-0.1905	intronic	Glyma.04G096100	-	-	lvsC	PREDICTED: BEACH domain-containing protein B-like isoform X2 [Glycine max]	-	-	-	-	-	GO:0005515//protein binding;GO:0005488//binding	-
Chr04	8575282	8575282	G	T	SNP	.	1952.92	0|0	1|1	0|1	0|1	27|0	0|26	5|16	23|13	0.7619	0.3611	-0.4008	intronic	Glyma.04G096100	-	-	lvsC	PREDICTED: BEACH domain-containing protein B-like isoform X2 [Glycine max]	-	-	-	-	-	GO:0005515//protein binding;GO:0005488//binding	-
Chr04	8575302	8575302	A	G	SNP	.	2084.92	0|0	1|1	0|1	0|1	27|0	0|32	8|17	22|13	0.68	0.3714	-0.3086	intronic	Glyma.04G096100	-	-	lvsC	PREDICTED: BEACH domain-containing protein B-like isoform X2 [Glycine max]	-	-	-	-	-	GO:0005515//protein binding;GO:0005488//binding	-
Chr04	8575471	8575471	C	T	SNP	.	1595.92	0|0	1|1	0|1	0|1	29|0	0|26	8|14	17|6	0.6364	0.2609	-0.3755	intronic	Glyma.04G096100	-	-	lvsC	PREDICTED: BEACH domain-containing protein B-like isoform X2 [Glycine max]	-	-	-	-	-	GO:0005515//protein binding;GO:0005488//binding	-
Chr04	8575520	8575520	A	G	SNP	.	1471.92	0|0	1|1	0|1	0|1	34|0	0|25	12|15	15|8	0.5556	0.3478	-0.2078	intronic	Glyma.04G096100	-	-	lvsC	PREDICTED: BEACH domain-containing protein B-like isoform X2 [Glycine max]	-	-	-	-	-	GO:0005515//protein binding;GO:0005488//binding	-
Chr04	8575560	8575560	-	A	Insertion	.	1269.88	0|0	1|1	0|1	0|1	34|0	0|22	11|14	13|9	-	-	-	intronic	Glyma.04G096100	-	-	lvsC	PREDICTED: BEACH domain-containing protein B-like isoform X2 [Glycine max]	-	-	-	-	-	GO:0005515//protein binding;GO:0005488//binding	-
Chr04	8575597	8575597	C	T	SNP	.	1599.92	0|0	1|1	0|1	0|1	40|0	0|23	11|15	12|11	0.5769	0.4783	-0.0986	intronic	Glyma.04G096100	-	-	lvsC	PREDICTED: BEACH domain-containing protein B-like isoform X2 [Glycine max]	-	-	-	-	-	GO:0005515//protein binding;GO:0005488//binding	-
Chr04	8575694	8575694	A	G	SNP	.	1115.92	0|0	1|1	0|1	0|1	37|0	0|17	6|12	15|5	0.6667	0.25	-0.4167	intronic	Glyma.04G096100	-	-	lvsC	PREDICTED: BEACH domain-containing protein B-like isoform X2 [Glycine max]	-	-	-	-	-	GO:0005515//protein binding;GO:0005488//binding	-
Chr04	8575847	8575847	C	T	SNP	.	1511.92	0|0	1|1	0|1	0|1	42|0	0|23	10|16	14|5	0.6154	0.2632	-0.3522	intronic	Glyma.04G096100	-	-	lvsC	PREDICTED: BEACH domain-containing protein B-like isoform X2 [Glycine max]	-	-	-	-	-	GO:0005515//protein binding;GO:0005488//binding	-
Chr04	8576120	8576120	A	T	SNP	.	1767.92	0|0	1|1	0|1	0|1	30|0	0|25	8|15	13|14	0.6522	0.5185	-0.1337	intronic	Glyma.04G096100	-	-	lvsC	PREDICTED: BEACH domain-containing protein B-like isoform X2 [Glycine max]	-	-	-	-	-	GO:0005515//protein binding;GO:0005488//binding	-
Chr04	8576205	8576205	A	G	SNP	.	1663.92	0|0	1|1	0|1	0|1	32|0	0|29	5|12	18|8	0.7059	0.3077	-0.3982	intronic	Glyma.04G096100	-	-	lvsC	PREDICTED: BEACH domain-containing protein B-like isoform X2 [Glycine max]	-	-	-	-	-	GO:0005515//protein binding;GO:0005488//binding	-
Chr04	8576267	8576267	A	T	SNP	.	1705.92	0|0	1|1	0|1	0|1	41|0	0|30	6|17	17|5	0.7391	0.2273	-0.5118	intronic	Glyma.04G096100	-	-	lvsC	PREDICTED: BEACH domain-containing protein B-like isoform X2 [Glycine max]	-	-	-	-	-	GO:0005515//protein binding;GO:0005488//binding	-
Chr04	8576324	8576324	C	T	SNP	.	2399.92	0|0	1|1	0|1	0|1	36|0	0|31	4|27	12|12	0.871	0.5	-0.371	intronic	Glyma.04G096100	-	-	lvsC	PREDICTED: BEACH domain-containing protein B-like isoform X2 [Glycine max]	-	-	-	-	-	GO:0005515//protein binding;GO:0005488//binding	-
Chr04	8576404	8576404	C	T	SNP	.	1728.92	0|0	1|1	0|1	0|1	28|0	0|28	7|16	8|10	0.6957	0.5556	-0.1401	intronic	Glyma.04G096100	-	-	lvsC	PREDICTED: BEACH domain-containing protein B-like isoform X2 [Glycine max]	-	-	-	-	-	GO:0005515//protein binding;GO:0005488//binding	-
Chr04	8576414	8576414	A	T	SNP	.	1720.92	0|0	1|1	0|1	0|1	24|0	0|27	6|14	10|9	0.7	0.4737	-0.2263	intronic	Glyma.04G096100	-	-	lvsC	PREDICTED: BEACH domain-containing protein B-like isoform X2 [Glycine max]	-	-	-	-	-	GO:0005515//protein binding;GO:0005488//binding	-
Chr04	8576519	8576519	T	C	SNP	.	1544.92	0|0	1|1	0|1	0|1	32|0	0|27	8|16	13|2	0.6667	0.1333	-0.5334	intronic	Glyma.04G096100	-	-	lvsC	PREDICTED: BEACH domain-containing protein B-like isoform X2 [Glycine max]	-	-	-	-	-	GO:0005515//protein binding;GO:0005488//binding	-
Chr04	8576589	8576589	A	C	SNP	.	1782.92	0|0	1|1	0|1	0|1	31|0	0|31	9|19	12|5	0.6786	0.2941	-0.3845	intronic	Glyma.04G096100	-	-	lvsC	PREDICTED: BEACH domain-containing protein B-like isoform X2 [Glycine max]	-	-	-	-	-	GO:0005515//protein binding;GO:0005488//binding	-
Chr04	8576683	8576683	T	A	SNP	.	1734.92	0|0	1|1	0|1	0|1	18|1	0|25	7|14	12|11	0.6667	0.4783	-0.1884	intronic	Glyma.04G096100	-	-	lvsC	PREDICTED: BEACH domain-containing protein B-like isoform X2 [Glycine max]	-	-	-	-	-	GO:0005515//protein binding;GO:0005488//binding	-
Chr04	8577246	8577246	-	TG	Insertion	.	1296.33	0|0	1|1	0|1	0|1	23|0	1|18	6|9	12|3	-	-	-	intronic	Glyma.04G096100	-	-	lvsC	PREDICTED: BEACH domain-containing protein B-like isoform X2 [Glycine max]	-	-	-	-	-	GO:0005515//protein binding;GO:0005488//binding	-
Chr04	8577406	8577406	C	T	SNP	.	1580.92	0|0	1|1	0|1	0|1	33|0	0|27	8|15	13|5	0.6522	0.2778	-0.3744	intronic	Glyma.04G096100	-	-	lvsC	PREDICTED: BEACH domain-containing protein B-like isoform X2 [Glycine max]	-	-	-	-	-	GO:0005515//protein binding;GO:0005488//binding	-
Chr04	8577585	8577585	A	T	SNP	.	1292.68	0|0	1|1	0|1	0|0	29|0	1|24	11|16	14|1	0.5926	0.0667	-0.5259	intronic	Glyma.04G096100	-	-	lvsC	PREDICTED: BEACH domain-containing protein B-like isoform X2 [Glycine max]	-	-	-	-	-	GO:0005515//protein binding;GO:0005488//binding	-
Chr04	8577751	8577751	T	C	SNP	.	2062.92	0|0	1|1	0|1	0|1	33|0	0|32	11|21	13|6	0.6562	0.3158	-0.3404	intronic	Glyma.04G096100	-	-	lvsC	PREDICTED: BEACH domain-containing protein B-like isoform X2 [Glycine max]	-	-	-	-	-	GO:0005515//protein binding;GO:0005488//binding	-
Chr04	8577960	8577960	A	G	SNP	.	1732.92	0|0	1|1	0|1	0|1	31|0	0|26	10|17	11|9	0.6296	0.45	-0.1796	exonic	Glyma.04G096100	synonymous SNV	Glyma.04G096100:Glyma.04G096100.1:exon8:c.A1086G:p.A362A,Glyma.04G096100:Glyma.04G096100.2:exon7:c.A1086G:p.A362A,Glyma.04G096100:Glyma.04G096100.3:exon8:c.A1086G:p.A362A,Glyma.04G096100:Glyma.04G096100.4:exon7:c.A1086G:p.A362A,	lvsC	PREDICTED: BEACH domain-containing protein B-like isoform X2 [Glycine max]	-	-	-	-	-	GO:0005515//protein binding;GO:0005488//binding	-
Chr04	8578088	8578088	T	A	SNP	.	2446.92	0|0	1|1	0|1	0|1	30|0	0|37	6|23	12|12	0.7931	0.5	-0.2931	intronic	Glyma.04G096100	-	-	lvsC	PREDICTED: BEACH domain-containing protein B-like isoform X2 [Glycine max]	-	-	-	-	-	GO:0005515//protein binding;GO:0005488//binding	-
Chr04	8578114	8578114	T	C	SNP	.	1908.92	0|0	1|1	0|1	0|1	31|0	0|36	6|17	14|8	0.7391	0.3636	-0.3755	intronic	Glyma.04G096100	-	-	lvsC	PREDICTED: BEACH domain-containing protein B-like isoform X2 [Glycine max]	-	-	-	-	-	GO:0005515//protein binding;GO:0005488//binding	-
Chr04	8578271	8578271	G	A	SNP	.	1781.92	0|0	1|1	0|1	0|1	27|0	0|24	4|17	16|10	0.8095	0.3846	-0.4249	intronic	Glyma.04G096100	-	-	lvsC	PREDICTED: BEACH domain-containing protein B-like isoform X2 [Glycine max]	-	-	-	-	-	GO:0005515//protein binding;GO:0005488//binding	-
Chr04	8578279	8578279	G	A	SNP	.	1761.92	0|0	1|1	0|1	0|1	26|0	0|24	4|17	16|10	0.8095	0.3846	-0.4249	intronic	Glyma.04G096100	-	-	lvsC	PREDICTED: BEACH domain-containing protein B-like isoform X2 [Glycine max]	-	-	-	-	-	GO:0005515//protein binding;GO:0005488//binding	-
Chr04	8578695	8578696	TT	-	Deletion	.	1683.88	0|0	1|1	0|1	0|1	20|0	0|25	4|16	14|7	-	-	-	intronic	Glyma.04G096100	-	-	lvsC	PREDICTED: BEACH domain-containing protein B-like isoform X2 [Glycine max]	-	-	-	-	-	GO:0005515//protein binding;GO:0005488//binding	-
Chr04	8578707	8578707	T	G	SNP	.	1830.92	0|0	1|1	0|1	0|1	23|0	0|32	5|17	14|7	0.7727	0.3333	-0.4394	intronic	Glyma.04G096100	-	-	lvsC	PREDICTED: BEACH domain-containing protein B-like isoform X2 [Glycine max]	-	-	-	-	-	GO:0005515//protein binding;GO:0005488//binding	-
Chr04	8578856	8578856	C	T	SNP	.	1532.92	0|0	1|1	0|1	0|1	28|0	0|27	7|6	14|9	0.4615	0.3913	-0.0702	exonic	Glyma.04G096100	nonsynonymous SNV	Glyma.04G096100:Glyma.04G096100.1:exon10:c.C1268T:p.S423L,Glyma.04G096100:Glyma.04G096100.2:exon9:c.C1268T:p.S423L,Glyma.04G096100:Glyma.04G096100.3:exon10:c.C1268T:p.S423L,Glyma.04G096100:Glyma.04G096100.4:exon9:c.C1268T:p.S423L,	lvsC	PREDICTED: BEACH domain-containing protein B-like isoform X2 [Glycine max]	-	-	-	-	-	GO:0005515//protein binding;GO:0005488//binding	-
Chr04	8579142	8579142	A	G	SNP	.	2396.92	0|0	1|1	0|1	0|1	28|0	0|46	7|13	16|8	0.65	0.3333	-0.3167	exonic	Glyma.04G096100	synonymous SNV	Glyma.04G096100:Glyma.04G096100.1:exon10:c.A1554G:p.A518A,Glyma.04G096100:Glyma.04G096100.2:exon9:c.A1554G:p.A518A,Glyma.04G096100:Glyma.04G096100.3:exon10:c.A1554G:p.A518A,Glyma.04G096100:Glyma.04G096100.4:exon9:c.A1554G:p.A518A,	lvsC	PREDICTED: BEACH domain-containing protein B-like isoform X2 [Glycine max]	-	-	-	-	-	GO:0005515//protein binding;GO:0005488//binding	-
Chr04	8579296	8579296	T	C	SNP	.	1499.92	0|0	1|1	0|1	0|1	35|0	0|29	6|8	13|9	0.5714	0.4091	-0.1623	intronic	Glyma.04G096100	-	-	lvsC	PREDICTED: BEACH domain-containing protein B-like isoform X2 [Glycine max]	-	-	-	-	-	GO:0005515//protein binding;GO:0005488//binding	-
Chr04	8579608	8579608	G	A	SNP	.	2431.92	0|0	1|1	0|1	0|1	33|0	0|40	12|17	10|11	0.5862	0.5238	-0.0624	exonic	Glyma.04G096100	synonymous SNV	Glyma.04G096100:Glyma.04G096100.1:exon11:c.G1854A:p.S618S,Glyma.04G096100:Glyma.04G096100.2:exon10:c.G1854A:p.S618S,Glyma.04G096100:Glyma.04G096100.3:exon11:c.G1854A:p.S618S,Glyma.04G096100:Glyma.04G096100.4:exon10:c.G1854A:p.S618S,	lvsC	PREDICTED: BEACH domain-containing protein B-like isoform X2 [Glycine max]	-	-	-	-	-	GO:0005515//protein binding;GO:0005488//binding	-
Chr04	8579831	8579831	T	C	SNP	.	2003.92	0|0	1|1	0|1	0|1	31|0	0|32	6|23	20|6	0.7931	0.2308	-0.5623	intronic	Glyma.04G096100	-	-	lvsC	PREDICTED: BEACH domain-containing protein B-like isoform X2 [Glycine max]	-	-	-	-	-	GO:0005515//protein binding;GO:0005488//binding	-
Chr04	8579838	8579838	A	-	Deletion	.	2038.88	0|0	1|1	0|1	0|1	31|0	0|30	6|20	18|5	-	-	-	intronic	Glyma.04G096100	-	-	lvsC	PREDICTED: BEACH domain-containing protein B-like isoform X2 [Glycine max]	-	-	-	-	-	GO:0005515//protein binding;GO:0005488//binding	-
Chr04	8580189	8580217	AACTACCCTAACTGACAACTAACCTTATT	-	Deletion	.	5373.88	0|0	1|1	0|1	0|1	27|0	0|15	3|10	18|7	-	-	-	intronic	Glyma.04G096100	-	-	lvsC	PREDICTED: BEACH domain-containing protein B-like isoform X2 [Glycine max]	-	-	-	-	-	GO:0005515//protein binding;GO:0005488//binding	-
Chr04	8580304	8580304	T	A	SNP	.	1237.92	0|0	1|1	0|1	0|1	44|0	0|15	5|10	18|11	0.6667	0.3793	-0.2874	intronic	Glyma.04G096100	-	-	lvsC	PREDICTED: BEACH domain-containing protein B-like isoform X2 [Glycine max]	-	-	-	-	-	GO:0005515//protein binding;GO:0005488//binding	-
Chr04	8580307	8580307	G	A	SNP	.	1253.92	0|0	1|1	0|1	0|1	43|0	0|15	5|11	18|11	0.6875	0.3793	-0.3082	intronic	Glyma.04G096100	-	-	lvsC	PREDICTED: BEACH domain-containing protein B-like isoform X2 [Glycine max]	-	-	-	-	-	GO:0005515//protein binding;GO:0005488//binding	-
Chr04	8580394	8580394	G	A	SNP	.	1610.95	0|0	1|1	0|1	0|1	32|0	1|24	7|13	15|14	0.65	0.4828	-0.1672	intronic	Glyma.04G096100	-	-	lvsC	PREDICTED: BEACH domain-containing protein B-like isoform X2 [Glycine max]	-	-	-	-	-	GO:0005515//protein binding;GO:0005488//binding	-
Chr04	8580408	8580408	T	C	SNP	.	1655.94	0|0	1|1	0|1	0|1	32|0	1|24	8|14	16|13	0.6364	0.4483	-0.1881	intronic	Glyma.04G096100	-	-	lvsC	PREDICTED: BEACH domain-containing protein B-like isoform X2 [Glycine max]	-	-	-	-	-	GO:0005515//protein binding;GO:0005488//binding	-
Chr04	8580435	8580435	C	T	SNP	.	1595.93	0|0	1|1	0|1	0|1	29|0	1|25	7|14	19|9	0.6667	0.3214	-0.3453	intronic	Glyma.04G096100	-	-	lvsC	PREDICTED: BEACH domain-containing protein B-like isoform X2 [Glycine max]	-	-	-	-	-	GO:0005515//protein binding;GO:0005488//binding	-
Chr04	8580439	8580439	G	T	SNP	.	1796.92	0|0	1|1	0|1	0|1	27|0	1|27	6|15	19|9	0.7143	0.3214	-0.3929	intronic	Glyma.04G096100	-	-	lvsC	PREDICTED: BEACH domain-containing protein B-like isoform X2 [Glycine max]	-	-	-	-	-	GO:0005515//protein binding;GO:0005488//binding	-
Chr04	8580628	8580628	T	C	SNP	.	1582.92	0|0	1|1	0|1	0|1	37|0	0|24	7|14	20|9	0.6667	0.3103	-0.3564	intronic	Glyma.04G096100	-	-	lvsC	PREDICTED: BEACH domain-containing protein B-like isoform X2 [Glycine max]	-	-	-	-	-	GO:0005515//protein binding;GO:0005488//binding	-
Chr04	8580985	8580985	T	G	SNP	.	1510.92	0|0	1|1	0|1	0|1	39|0	1|22	6|11	19|10	0.6471	0.3448	-0.3023	intronic	Glyma.04G096100	-	-	lvsC	PREDICTED: BEACH domain-containing protein B-like isoform X2 [Glycine max]	-	-	-	-	-	GO:0005515//protein binding;GO:0005488//binding	-
Chr04	8581467	8581467	C	T	SNP	.	1698.92	0|0	1|1	0|1	0|1	19|0	0|29	6|12	15|10	0.6667	0.4	-0.2667	intronic	Glyma.04G096100	-	-	lvsC	PREDICTED: BEACH domain-containing protein B-like isoform X2 [Glycine max]	-	-	-	-	-	GO:0005515//protein binding;GO:0005488//binding	-
Chr04	8581655	8581655	C	T	SNP	.	1375.92	0|0	1|1	0|1	0|1	31|0	0|19	6|14	12|6	0.7	0.3333	-0.3667	intronic	Glyma.04G096100	-	-	lvsC	PREDICTED: BEACH domain-containing protein B-like isoform X2 [Glycine max]	-	-	-	-	-	GO:0005515//protein binding;GO:0005488//binding	-
Chr04	8581722	8581722	A	T	SNP	.	1519.92	0|0	1|1	0|1	0|1	32|0	0|21	8|16	11|7	0.6667	0.3889	-0.2778	intronic	Glyma.04G096100	-	-	lvsC	PREDICTED: BEACH domain-containing protein B-like isoform X2 [Glycine max]	-	-	-	-	-	GO:0005515//protein binding;GO:0005488//binding	-
Chr04	8581871	8581871	G	A	SNP	.	1994.92	0|0	1|1	0|1	0|1	34|0	0|37	7|13	22|9	0.65	0.2903	-0.3597	intronic	Glyma.04G096100	-	-	lvsC	PREDICTED: BEACH domain-containing protein B-like isoform X2 [Glycine max]	-	-	-	-	-	GO:0005515//protein binding;GO:0005488//binding	-
Chr04	8581876	8581876	A	G	SNP	.	2056.92	0|0	1|1	0|1	0|1	35|0	0|36	7|14	23|9	0.6667	0.2812	-0.3855	intronic	Glyma.04G096100	-	-	lvsC	PREDICTED: BEACH domain-containing protein B-like isoform X2 [Glycine max]	-	-	-	-	-	GO:0005515//protein binding;GO:0005488//binding	-
Chr04	8581972	8581972	T	C	SNP	.	1737.92	0|0	1|1	0|1	0|1	40|0	0|23	8|16	16|13	0.6667	0.4483	-0.2184	intronic	Glyma.04G096100	-	-	lvsC	PREDICTED: BEACH domain-containing protein B-like isoform X2 [Glycine max]	-	-	-	-	-	GO:0005515//protein binding;GO:0005488//binding	-
Chr04	8581981	8581981	C	T	SNP	.	1496.92	0|0	1|1	0|1	0|1	42|0	0|23	8|15	18|11	0.6522	0.3793	-0.2729	intronic	Glyma.04G096100	-	-	lvsC	PREDICTED: BEACH domain-containing protein B-like isoform X2 [Glycine max]	-	-	-	-	-	GO:0005515//protein binding;GO:0005488//binding	-
Chr04	8582149	8582149	C	A	SNP	.	2267.92	0|0	1|1	0|1	0|1	36|0	0|40	3|20	16|6	0.8696	0.2727	-0.5969	intronic	Glyma.04G096100	-	-	lvsC	PREDICTED: BEACH domain-containing protein B-like isoform X2 [Glycine max]	-	-	-	-	-	GO:0005515//protein binding;GO:0005488//binding	-
Chr04	8582182	8582182	T	C	SNP	.	2021.92	0|0	1|1	0|1	0|1	31|0	0|37	4|19	15|5	0.8261	0.25	-0.5761	intronic	Glyma.04G096100	-	-	lvsC	PREDICTED: BEACH domain-containing protein B-like isoform X2 [Glycine max]	-	-	-	-	-	GO:0005515//protein binding;GO:0005488//binding	-
Chr04	8582399	8582399	A	G	SNP	.	1977.92	0|0	1|1	0|1	0|1	25|0	0|31	7|14	11|9	0.6667	0.45	-0.2167	intronic	Glyma.04G096100	-	-	lvsC	PREDICTED: BEACH domain-containing protein B-like isoform X2 [Glycine max]	-	-	-	-	-	GO:0005515//protein binding;GO:0005488//binding	-
Chr04	8582437	8582437	C	T	SNP	.	1903.92	0|0	1|1	0|1	0|1	21|0	0|30	7|17	10|8	0.7083	0.4444	-0.2639	intronic	Glyma.04G096100	-	-	lvsC	PREDICTED: BEACH domain-containing protein B-like isoform X2 [Glycine max]	-	-	-	-	-	GO:0005515//protein binding;GO:0005488//binding	-
Chr04	8582476	8582476	T	C	SNP	.	2345.92	0|0	1|1	0|1	0|1	23|0	0|35	6|20	14|13	0.7692	0.4815	-0.2877	intronic	Glyma.04G096100	-	-	lvsC	PREDICTED: BEACH domain-containing protein B-like isoform X2 [Glycine max]	-	-	-	-	-	GO:0005515//protein binding;GO:0005488//binding	-
Chr04	8582770	8582770	T	C	SNP	.	2171.92	0|0	1|1	0|1	0|1	31|0	0|39	6|14	18|14	0.7	0.4375	-0.2625	intronic	Glyma.04G096100	-	-	lvsC	PREDICTED: BEACH domain-containing protein B-like isoform X2 [Glycine max]	-	-	-	-	-	GO:0005515//protein binding;GO:0005488//binding	-
Chr04	8582827	8582827	C	T	SNP	.	2344.92	0|0	1|1	0|1	0|1	24|0	0|33	5|17	11|15	0.7727	0.5769	-0.1958	intronic	Glyma.04G096100	-	-	lvsC	PREDICTED: BEACH domain-containing protein B-like isoform X2 [Glycine max]	-	-	-	-	-	GO:0005515//protein binding;GO:0005488//binding	-
Chr04	8582952	8582952	C	T	SNP	.	2847.92	0|0	1|1	0|1	0|1	30|0	0|39	13|25	15|15	0.6579	0.5	-0.1579	intronic	Glyma.04G096100	-	-	lvsC	PREDICTED: BEACH domain-containing protein B-like isoform X2 [Glycine max]	-	-	-	-	-	GO:0005515//protein binding;GO:0005488//binding	-
Chr04	8582953	8582953	T	C	SNP	.	2624.92	0|0	1|1	0|1	0|1	30|0	0|38	13|24	15|15	0.6486	0.5	-0.1486	intronic	Glyma.04G096100	-	-	lvsC	PREDICTED: BEACH domain-containing protein B-like isoform X2 [Glycine max]	-	-	-	-	-	GO:0005515//protein binding;GO:0005488//binding	-
Chr04	8583052	8583052	A	G	SNP	.	2054.92	0|0	1|1	0|1	0|1	35|0	0|37	5|13	18|8	0.7222	0.3077	-0.4145	intronic	Glyma.04G096100	-	-	lvsC	PREDICTED: BEACH domain-containing protein B-like isoform X2 [Glycine max]	-	-	-	-	-	GO:0005515//protein binding;GO:0005488//binding	-
Chr04	8583155	8583155	T	C	SNP	.	2123.92	0|0	1|1	0|1	0|1	39|0	0|28	5|19	24|14	0.7917	0.3684	-0.4233	intronic	Glyma.04G096100	-	-	lvsC	PREDICTED: BEACH domain-containing protein B-like isoform X2 [Glycine max]	-	-	-	-	-	GO:0005515//protein binding;GO:0005488//binding	-
Chr04	8583184	8583184	T	A	SNP	.	2426.92	0|0	1|1	0|1	0|1	37|0	0|32	5|19	23|17	0.7917	0.425	-0.3667	intronic	Glyma.04G096100	-	-	lvsC	PREDICTED: BEACH domain-containing protein B-like isoform X2 [Glycine max]	-	-	-	-	-	GO:0005515//protein binding;GO:0005488//binding	-
Chr04	8583189	8583189	C	T	SNP	.	2472.92	0|0	1|1	0|1	0|1	34|0	0|33	5|18	22|18	0.7826	0.45	-0.3326	intronic	Glyma.04G096100	-	-	lvsC	PREDICTED: BEACH domain-containing protein B-like isoform X2 [Glycine max]	-	-	-	-	-	GO:0005515//protein binding;GO:0005488//binding	-
Chr04	8583283	8583283	G	A	SNP	.	2038.92	0|0	1|1	0|1	0|1	29|0	0|29	7|15	17|14	0.6818	0.4516	-0.2302	intronic	Glyma.04G096100	-	-	lvsC	PREDICTED: BEACH domain-containing protein B-like isoform X2 [Glycine max]	-	-	-	-	-	GO:0005515//protein binding;GO:0005488//binding	-
Chr04	8583377	8583377	G	A	SNP	.	2093.92	0|0	1|1	0|1	0|1	35|0	0|28	4|22	14|9	0.8462	0.3913	-0.4549	intronic	Glyma.04G096100	-	-	lvsC	PREDICTED: BEACH domain-containing protein B-like isoform X2 [Glycine max]	-	-	-	-	-	GO:0005515//protein binding;GO:0005488//binding	-
Chr04	8583430	8583430	A	C	SNP	.	2191.92	0|0	1|1	0|1	0|1	39|0	0|33	3|24	8|9	0.8889	0.5294	-0.3595	intronic	Glyma.04G096100	-	-	lvsC	PREDICTED: BEACH domain-containing protein B-like isoform X2 [Glycine max]	-	-	-	-	-	GO:0005515//protein binding;GO:0005488//binding	-
Chr04	8583483	8583483	C	T	SNP	.	2135.92	0|0	1|1	0|1	0|1	35|0	0|28	6|20	10|12	0.7692	0.5455	-0.2237	intronic	Glyma.04G096100	-	-	lvsC	PREDICTED: BEACH domain-containing protein B-like isoform X2 [Glycine max]	-	-	-	-	-	GO:0005515//protein binding;GO:0005488//binding	-
Chr04	8583640	8583640	G	A	SNP	.	2061.92	0|0	1|1	0|1	0|1	42|0	0|36	7|10	20|11	0.5882	0.3548	-0.2334	intronic	Glyma.04G096100	-	-	lvsC	PREDICTED: BEACH domain-containing protein B-like isoform X2 [Glycine max]	-	-	-	-	-	GO:0005515//protein binding;GO:0005488//binding	-
Chr04	8583680	8583680	C	T	SNP	.	1816.92	0|0	1|1	0|1	0|1	41|0	0|31	8|15	15|11	0.6522	0.4231	-0.2291	intronic	Glyma.04G096100	-	-	lvsC	PREDICTED: BEACH domain-containing protein B-like isoform X2 [Glycine max]	-	-	-	-	-	GO:0005515//protein binding;GO:0005488//binding	-
Chr04	8583758	8583758	A	G	SNP	.	1968.92	0|0	1|1	0|1	0|1	33|1	0|32	7|18	13|6	0.72	0.3158	-0.4042	intronic	Glyma.04G096100	-	-	lvsC	PREDICTED: BEACH domain-containing protein B-like isoform X2 [Glycine max]	-	-	-	-	-	GO:0005515//protein binding;GO:0005488//binding	-
Chr04	8583822	8583822	C	T	SNP	.	1833.92	0|0	1|1	0|1	0|1	41|0	0|33	13|13	17|7	0.5	0.2917	-0.2083	intronic	Glyma.04G096100	-	-	lvsC	PREDICTED: BEACH domain-containing protein B-like isoform X2 [Glycine max]	-	-	-	-	-	GO:0005515//protein binding;GO:0005488//binding	-
Chr04	8583967	8583967	T	C	SNP	.	1674.92	0|0	1|1	0|1	0|1	42|0	0|22	9|22	13|6	0.7097	0.3158	-0.3939	intronic	Glyma.04G096100	-	-	lvsC	PREDICTED: BEACH domain-containing protein B-like isoform X2 [Glycine max]	-	-	-	-	-	GO:0005515//protein binding;GO:0005488//binding	-
Chr04	8584020	8584020	A	T	SNP	.	1676.92	0|0	1|1	0|1	0|1	36|0	0|24	9|17	14|9	0.6538	0.3913	-0.2625	intronic	Glyma.04G096100	-	-	lvsC	PREDICTED: BEACH domain-containing protein B-like isoform X2 [Glycine max]	-	-	-	-	-	GO:0005515//protein binding;GO:0005488//binding	-
Chr04	8584115	8584115	T	C	SNP	.	1656.92	0|0	1|1	0|1	0|1	33|0	0|27	12|15	18|9	0.5556	0.3333	-0.2223	intronic	Glyma.04G096100	-	-	lvsC	PREDICTED: BEACH domain-containing protein B-like isoform X2 [Glycine max]	-	-	-	-	-	GO:0005515//protein binding;GO:0005488//binding	-
Chr04	8584321	8584321	A	G	SNP	.	1799.92	0|0	1|1	0|1	0|1	32|0	0|27	11|17	19|9	0.6071	0.3214	-0.2857	intronic	Glyma.04G096100	-	-	lvsC	PREDICTED: BEACH domain-containing protein B-like isoform X2 [Glycine max]	-	-	-	-	-	GO:0005515//protein binding;GO:0005488//binding	-
Chr04	8584330	8584330	T	C	SNP	.	1636.92	0|0	1|1	0|1	0|1	34|0	0|25	12|17	19|9	0.5862	0.3214	-0.2648	intronic	Glyma.04G096100	-	-	lvsC	PREDICTED: BEACH domain-containing protein B-like isoform X2 [Glycine max]	-	-	-	-	-	GO:0005515//protein binding;GO:0005488//binding	-
Chr04	8584361	8584361	C	T	SNP	.	1384.92	0|0	1|1	0|1	0|1	39|0	0|18	12|13	19|10	0.52	0.3448	-0.1752	intronic	Glyma.04G096100	-	-	lvsC	PREDICTED: BEACH domain-containing protein B-like isoform X2 [Glycine max]	-	-	-	-	-	GO:0005515//protein binding;GO:0005488//binding	-
Chr04	8584520	8584520	C	-	Deletion	.	2235.88	0|0	1|1	0|1	0|1	41|0	0|40	10|19	17|9	-	-	-	intronic	Glyma.04G096100	-	-	lvsC	PREDICTED: BEACH domain-containing protein B-like isoform X2 [Glycine max]	-	-	-	-	-	GO:0005515//protein binding;GO:0005488//binding	-
Chr04	8584521	8584521	C	T	SNP	.	2359.92	0|0	1|1	0|1	0|1	42|0	1|40	10|19	18|9	0.6552	0.3333	-0.3219	intronic	Glyma.04G096100	-	-	lvsC	PREDICTED: BEACH domain-containing protein B-like isoform X2 [Glycine max]	-	-	-	-	-	GO:0005515//protein binding;GO:0005488//binding	-
Chr04	8584653	8584653	C	T	SNP	.	2035.92	0|0	1|1	0|1	0|1	35|1	0|36	13|8	18|13	0.381	0.4194	0.0384	intronic	Glyma.04G096100	-	-	lvsC	PREDICTED: BEACH domain-containing protein B-like isoform X2 [Glycine max]	-	-	-	-	-	GO:0005515//protein binding;GO:0005488//binding	-
Chr04	8584715	8584715	T	A	SNP	.	1910.92	0|0	1|1	0|1	0|1	26|0	0|29	11|12	18|12	0.5217	0.4	-0.1217	intronic	Glyma.04G096100	-	-	lvsC	PREDICTED: BEACH domain-containing protein B-like isoform X2 [Glycine max]	-	-	-	-	-	GO:0005515//protein binding;GO:0005488//binding	-
Chr04	8584777	8584777	C	T	SNP	.	2159.92	0|0	1|1	0|1	0|1	25|0	0|29	6|16	12|14	0.7273	0.5385	-0.1888	intronic	Glyma.04G096100	-	-	lvsC	PREDICTED: BEACH domain-containing protein B-like isoform X2 [Glycine max]	-	-	-	-	-	GO:0005515//protein binding;GO:0005488//binding	-
Chr04	8584804	8584804	T	C	SNP	.	2149.92	0|0	1|1	0|1	0|1	34|0	0|31	3|14	15|15	0.8235	0.5	-0.3235	intronic	Glyma.04G096100	-	-	lvsC	PREDICTED: BEACH domain-containing protein B-like isoform X2 [Glycine max]	-	-	-	-	-	GO:0005515//protein binding;GO:0005488//binding	-
Chr04	8584849	8584849	T	C	SNP	.	1998.92	0|0	1|1	0|1	0|1	35|0	0|30	3|13	16|12	0.8125	0.4286	-0.3839	intronic	Glyma.04G096100	-	-	lvsC	PREDICTED: BEACH domain-containing protein B-like isoform X2 [Glycine max]	-	-	-	-	-	GO:0005515//protein binding;GO:0005488//binding	-
Chr04	8584850	8584850	T	A	SNP	.	1824.92	0|0	1|1	0|1	0|1	35|0	0|29	3|12	16|12	0.8	0.4286	-0.3714	intronic	Glyma.04G096100	-	-	lvsC	PREDICTED: BEACH domain-containing protein B-like isoform X2 [Glycine max]	-	-	-	-	-	GO:0005515//protein binding;GO:0005488//binding	-
Chr04	8584931	8584931	A	C	SNP	.	1409.92	0|0	1|1	0|1	0|1	31|0	1|21	8|11	15|11	0.5789	0.4231	-0.1558	intronic	Glyma.04G096100	-	-	lvsC	PREDICTED: BEACH domain-containing protein B-like isoform X2 [Glycine max]	-	-	-	-	-	GO:0005515//protein binding;GO:0005488//binding	-
Chr04	8584945	8584945	C	T	SNP	.	1408.92	0|0	1|1	0|1	0|1	28|0	0|22	12|9	15|10	0.4286	0.4	-0.0286	intronic	Glyma.04G096100	-	-	lvsC	PREDICTED: BEACH domain-containing protein B-like isoform X2 [Glycine max]	-	-	-	-	-	GO:0005515//protein binding;GO:0005488//binding	-
Chr04	8584963	8584963	C	T	SNP	.	1343.92	0|0	1|1	0|1	0|1	27|0	0|23	12|9	11|8	0.4286	0.4211	-0.0075	intronic	Glyma.04G096100	-	-	lvsC	PREDICTED: BEACH domain-containing protein B-like isoform X2 [Glycine max]	-	-	-	-	-	GO:0005515//protein binding;GO:0005488//binding	-
Chr04	8585079	8585079	C	T	SNP	.	2155.92	0|0	1|1	0|1	0|1	29|0	0|31	11|19	14|12	0.6333	0.4615	-0.1718	intronic	Glyma.04G096100	-	-	lvsC	PREDICTED: BEACH domain-containing protein B-like isoform X2 [Glycine max]	-	-	-	-	-	GO:0005515//protein binding;GO:0005488//binding	-
Chr04	8585124	8585124	T	A	SNP	.	2429.92	0|0	1|1	0|1	0|1	30|0	0|36	11|19	17|15	0.6333	0.4688	-0.1645	intronic	Glyma.04G096100	-	-	lvsC	PREDICTED: BEACH domain-containing protein B-like isoform X2 [Glycine max]	-	-	-	-	-	GO:0005515//protein binding;GO:0005488//binding	-
Chr04	8585174	8585174	C	A	SNP	.	2467.92	0|0	1|1	0|1	0|1	30|0	0|45	15|17	11|10	0.5312	0.4762	-0.055	intronic	Glyma.04G096100	-	-	lvsC	PREDICTED: BEACH domain-containing protein B-like isoform X2 [Glycine max]	-	-	-	-	-	GO:0005515//protein binding;GO:0005488//binding	-
Chr04	8585222	8585222	A	T	SNP	.	1954.92	0|0	1|1	0|1	0|1	30|0	0|43	12|10	14|9	0.4545	0.3913	-0.0632	intronic	Glyma.04G096100	-	-	lvsC	PREDICTED: BEACH domain-containing protein B-like isoform X2 [Glycine max]	-	-	-	-	-	GO:0005515//protein binding;GO:0005488//binding	-
Chr04	8585300	8585300	-	C	Insertion	.	1331.88	0|0	1|1	0|1	0|1	30|0	0|22	5|17	17|8	-	-	-	intronic	Glyma.04G096100	-	-	lvsC	PREDICTED: BEACH domain-containing protein B-like isoform X2 [Glycine max]	-	-	-	-	-	GO:0005515//protein binding;GO:0005488//binding	-
Chr04	8585308	8585308	C	G	SNP	.	1595.92	0|0	1|1	0|1	0|1	30|0	0|23	8|17	17|8	0.68	0.32	-0.36	intronic	Glyma.04G096100	-	-	lvsC	PREDICTED: BEACH domain-containing protein B-like isoform X2 [Glycine max]	-	-	-	-	-	GO:0005515//protein binding;GO:0005488//binding	-
Chr04	8585407	8585407	A	G	SNP	.	1954.92	0|0	1|1	0|1	0|1	31|0	0|24	10|21	13|13	0.6774	0.5	-0.1774	intronic	Glyma.04G096100	-	-	lvsC	PREDICTED: BEACH domain-containing protein B-like isoform X2 [Glycine max]	-	-	-	-	-	GO:0005515//protein binding;GO:0005488//binding	-
Chr04	8585545	8585545	A	C	SNP	.	1859.92	0|0	1|1	0|1	0|1	30|0	0|30	8|16	15|6	0.6667	0.2857	-0.381	intronic	Glyma.04G096100	-	-	lvsC	PREDICTED: BEACH domain-containing protein B-like isoform X2 [Glycine max]	-	-	-	-	-	GO:0005515//protein binding;GO:0005488//binding	-
Chr04	8585597	8585597	G	A	SNP	.	1735.92	0|0	1|1	0|1	0|1	31|0	0|27	8|16	20|9	0.6667	0.3103	-0.3564	intronic	Glyma.04G096100	-	-	lvsC	PREDICTED: BEACH domain-containing protein B-like isoform X2 [Glycine max]	-	-	-	-	-	GO:0005515//protein binding;GO:0005488//binding	-
Chr04	8585992	8585992	A	G	SNP	.	1680.92	0|0	1|1	0|1	0|1	34|0	0|26	6|13	11|12	0.6842	0.5217	-0.1625	intronic	Glyma.04G096100	-	-	lvsC	PREDICTED: BEACH domain-containing protein B-like isoform X2 [Glycine max]	-	-	-	-	-	GO:0005515//protein binding;GO:0005488//binding	-
Chr04	8586351	8586351	G	A	SNP	.	1758.92	0|0	1|1	0|1	0|1	30|0	0|32	6|9	13|8	0.6	0.381	-0.219	intronic	Glyma.04G096100	-	-	lvsC	PREDICTED: BEACH domain-containing protein B-like isoform X2 [Glycine max]	-	-	-	-	-	GO:0005515//protein binding;GO:0005488//binding	-
Chr04	8586371	8586371	A	C	SNP	.	1558.92	0|0	1|1	0|1	0|1	29|0	0|29	5|7	14|8	0.5833	0.3636	-0.2197	intronic	Glyma.04G096100	-	-	lvsC	PREDICTED: BEACH domain-containing protein B-like isoform X2 [Glycine max]	-	-	-	-	-	GO:0005515//protein binding;GO:0005488//binding	-
Chr04	8586439	8586439	G	A	SNP	.	1522.92	0|0	1|1	0|1	0|1	19|0	0|21	6|14	14|11	0.7	0.44	-0.26	intronic	Glyma.04G096100	-	-	lvsC	PREDICTED: BEACH domain-containing protein B-like isoform X2 [Glycine max]	-	-	-	-	-	GO:0005515//protein binding;GO:0005488//binding	-
Chr04	8586480	8586480	G	A	SNP	.	1757.92	0|0	1|1	0|1	0|1	22|0	0|25	6|16	13|13	0.7273	0.5	-0.2273	intronic	Glyma.04G096100	-	-	lvsC	PREDICTED: BEACH domain-containing protein B-like isoform X2 [Glycine max]	-	-	-	-	-	GO:0005515//protein binding;GO:0005488//binding	-
Chr04	8586547	8586547	G	T	SNP	.	1840.92	0|0	1|1	0|1	0|1	30|0	0|28	7|15	7|11	0.6818	0.6111	-0.0707	intronic	Glyma.04G096100	-	-	lvsC	PREDICTED: BEACH domain-containing protein B-like isoform X2 [Glycine max]	-	-	-	-	-	GO:0005515//protein binding;GO:0005488//binding	-
Chr04	8586602	8586602	C	T	SNP	.	2307.92	0|0	1|1	0|1	0|1	34|0	0|37	4|18	10|9	0.8182	0.4737	-0.3445	intronic	Glyma.04G096100	-	-	lvsC	PREDICTED: BEACH domain-containing protein B-like isoform X2 [Glycine max]	-	-	-	-	-	GO:0005515//protein binding;GO:0005488//binding	-
Chr04	8586709	8586709	A	G	SNP	.	2191.92	0|0	1|1	0|1	0|1	31|0	0|39	5|17	14|8	0.7727	0.3636	-0.4091	intronic	Glyma.04G096100	-	-	lvsC	PREDICTED: BEACH domain-containing protein B-like isoform X2 [Glycine max]	-	-	-	-	-	GO:0005515//protein binding;GO:0005488//binding	-
Chr04	8586757	8586757	C	G	SNP	.	2066.92	0|0	1|1	0|1	0|1	36|0	0|36	7|17	17|10	0.7083	0.3704	-0.3379	intronic	Glyma.04G096100	-	-	lvsC	PREDICTED: BEACH domain-containing protein B-like isoform X2 [Glycine max]	-	-	-	-	-	GO:0005515//protein binding;GO:0005488//binding	-
Chr04	8586912	8586912	A	G	SNP	.	1841.92	0|0	1|1	0|1	0|1	32|0	0|28	6|15	17|13	0.7143	0.4333	-0.281	intronic	Glyma.04G096100	-	-	lvsC	PREDICTED: BEACH domain-containing protein B-like isoform X2 [Glycine max]	-	-	-	-	-	GO:0005515//protein binding;GO:0005488//binding	-
Chr04	8587054	8587054	G	A	SNP	.	1658.92	0|0	1|1	0|1	0|1	44|0	0|30	9|11	10|6	0.55	0.375	-0.175	intronic	Glyma.04G096100	-	-	lvsC	PREDICTED: BEACH domain-containing protein B-like isoform X2 [Glycine max]	-	-	-	-	-	GO:0005515//protein binding;GO:0005488//binding	-
Chr04	8587120	8587120	-	GGATGAAGGTAGAGGTGTA	Insertion	.	9255.88	0|0	1|1	0|1	0|1	40|0	0|31	8|11	11|4	-	-	-	intronic	Glyma.04G096100	-	-	lvsC	PREDICTED: BEACH domain-containing protein B-like isoform X2 [Glycine max]	-	-	-	-	-	GO:0005515//protein binding;GO:0005488//binding	-
Chr04	8587218	8587218	A	C	SNP	.	1980.92	0|0	1|1	0|1	0|1	34|0	0|35	5|13	9|9	0.7222	0.5	-0.2222	intronic	Glyma.04G096100	-	-	lvsC	PREDICTED: BEACH domain-containing protein B-like isoform X2 [Glycine max]	-	-	-	-	-	GO:0005515//protein binding;GO:0005488//binding	-
Chr04	8587256	8587256	C	T	SNP	.	1851.92	0|0	1|1	0|1	0|1	28|0	0|32	5|10	11|10	0.6667	0.4762	-0.1905	intronic	Glyma.04G096100	-	-	lvsC	PREDICTED: BEACH domain-containing protein B-like isoform X2 [Glycine max]	-	-	-	-	-	GO:0005515//protein binding;GO:0005488//binding	-
Chr04	8587280	8587280	T	C	SNP	.	2147.92	0|0	1|1	0|1	0|1	33|0	0|34	5|15	16|14	0.75	0.4667	-0.2833	intronic	Glyma.04G096100	-	-	lvsC	PREDICTED: BEACH domain-containing protein B-like isoform X2 [Glycine max]	-	-	-	-	-	GO:0005515//protein binding;GO:0005488//binding	-
Chr04	8587292	8587292	T	A	SNP	.	2274.92	0|0	1|1	0|1	0|1	32|0	0|31	6|19	16|14	0.76	0.4667	-0.2933	intronic	Glyma.04G096100	-	-	lvsC	PREDICTED: BEACH domain-containing protein B-like isoform X2 [Glycine max]	-	-	-	-	-	GO:0005515//protein binding;GO:0005488//binding	-
Chr04	8587345	8587345	A	G	SNP	.	2123.92	0|0	1|1	0|1	0|1	31|0	0|29	4|22	17|11	0.8462	0.3929	-0.4533	intronic	Glyma.04G096100	-	-	lvsC	PREDICTED: BEACH domain-containing protein B-like isoform X2 [Glycine max]	-	-	-	-	-	GO:0005515//protein binding;GO:0005488//binding	-
Chr04	8587677	8587677	A	G	SNP	.	2511.92	0|0	1|1	0|1	0|1	29|0	0|39	6|21	15|12	0.7778	0.4444	-0.3334	intronic	Glyma.04G096100	-	-	lvsC	PREDICTED: BEACH domain-containing protein B-like isoform X2 [Glycine max]	-	-	-	-	-	GO:0005515//protein binding;GO:0005488//binding	-
Chr04	8587829	8587829	C	T	SNP	.	2081.92	0|0	1|1	0|1	0|1	33|0	0|31	7|18	22|10	0.72	0.3125	-0.4075	intronic	Glyma.04G096100	-	-	lvsC	PREDICTED: BEACH domain-containing protein B-like isoform X2 [Glycine max]	-	-	-	-	-	GO:0005515//protein binding;GO:0005488//binding	-
Chr04	8587860	8587860	G	A	SNP	.	1869.92	0|0	1|1	0|1	0|1	37|0	0|26	5|17	22|11	0.7727	0.3333	-0.4394	intronic	Glyma.04G096100	-	-	lvsC	PREDICTED: BEACH domain-containing protein B-like isoform X2 [Glycine max]	-	-	-	-	-	GO:0005515//protein binding;GO:0005488//binding	-
Chr04	8588049	8588049	G	T	SNP	.	2401.92	0|0	1|1	0|1	0|1	37|0	0|30	5|20	16|20	0.8	0.5556	-0.2444	intronic	Glyma.04G096100	-	-	lvsC	PREDICTED: BEACH domain-containing protein B-like isoform X2 [Glycine max]	-	-	-	-	-	GO:0005515//protein binding;GO:0005488//binding	-
Chr04	8588097	8588097	G	A	SNP	.	2280.92	0|0	1|1	0|1	0|1	45|0	0|33	6|19	16|19	0.76	0.5429	-0.2171	intronic	Glyma.04G096100	-	-	lvsC	PREDICTED: BEACH domain-containing protein B-like isoform X2 [Glycine max]	-	-	-	-	-	GO:0005515//protein binding;GO:0005488//binding	-
Chr04	8588319	8588319	G	A	SNP	.	2272.92	0|0	1|1	0|1	0|1	36|0	0|32	10|20	12|14	0.6667	0.5385	-0.1282	intronic	Glyma.04G096100	-	-	lvsC	PREDICTED: BEACH domain-containing protein B-like isoform X2 [Glycine max]	-	-	-	-	-	GO:0005515//protein binding;GO:0005488//binding	-
Chr04	8588368	8588368	G	A	SNP	.	2445.92	0|0	1|1	0|1	0|1	40|0	0|33	11|22	10|15	0.6667	0.6	-0.0667	intronic	Glyma.04G096100	-	-	lvsC	PREDICTED: BEACH domain-containing protein B-like isoform X2 [Glycine max]	-	-	-	-	-	GO:0005515//protein binding;GO:0005488//binding	-
Chr04	8588482	8588482	T	C	SNP	.	2255.92	0|0	1|1	0|1	0|1	34|0	0|25	12|25	15|15	0.6757	0.5	-0.1757	intronic	Glyma.04G096100	-	-	lvsC	PREDICTED: BEACH domain-containing protein B-like isoform X2 [Glycine max]	-	-	-	-	-	GO:0005515//protein binding;GO:0005488//binding	-
Chr04	8588754	8588754	T	A	SNP	.	1720.92	0|0	1|1	0|1	0|1	38|0	0|20	11|20	18|12	0.6452	0.4	-0.2452	intronic	Glyma.04G096100	-	-	lvsC	PREDICTED: BEACH domain-containing protein B-like isoform X2 [Glycine max]	-	-	-	-	-	GO:0005515//protein binding;GO:0005488//binding	-
Chr04	8588808	8588808	T	C	SNP	.	2427.92	0|0	1|1	0|1	0|1	34|0	0|31	9|22	14|15	0.7097	0.5172	-0.1925	intronic	Glyma.04G096100	-	-	lvsC	PREDICTED: BEACH domain-containing protein B-like isoform X2 [Glycine max]	-	-	-	-	-	GO:0005515//protein binding;GO:0005488//binding	-
Chr04	8588841	8588841	G	T	SNP	.	2188.92	0|0	1|1	0|1	0|1	30|0	0|29	9|24	16|11	0.7273	0.4074	-0.3199	intronic	Glyma.04G096100	-	-	lvsC	PREDICTED: BEACH domain-containing protein B-like isoform X2 [Glycine max]	-	-	-	-	-	GO:0005515//protein binding;GO:0005488//binding	-
Chr04	8589794	8589794	A	T	SNP	.	2014.92	0|0	1|1	0|1	0|1	42|0	0|38	9|11	27|10	0.55	0.2703	-0.2797	exonic	Glyma.04G096100	nonsynonymous SNV	Glyma.04G096100:Glyma.04G096100.1:exon13:c.A2520T:p.E840D,Glyma.04G096100:Glyma.04G096100.2:exon12:c.A2520T:p.E840D,Glyma.04G096100:Glyma.04G096100.3:exon13:c.A2520T:p.E840D,Glyma.04G096100:Glyma.04G096100.4:exon12:c.A2520T:p.E840D,	lvsC	PREDICTED: BEACH domain-containing protein B-like isoform X2 [Glycine max]	-	-	-	-	-	GO:0005515//protein binding;GO:0005488//binding	-
Chr04	8589854	8589854	C	T	SNP	.	2142.92	0|0	1|1	0|1	0|1	32|0	0|39	10|13	31|10	0.5652	0.2439	-0.3213	exonic	Glyma.04G096100	synonymous SNV	Glyma.04G096100:Glyma.04G096100.1:exon13:c.C2580T:p.L860L,Glyma.04G096100:Glyma.04G096100.2:exon12:c.C2580T:p.L860L,Glyma.04G096100:Glyma.04G096100.3:exon13:c.C2580T:p.L860L,Glyma.04G096100:Glyma.04G096100.4:exon12:c.C2580T:p.L860L,	lvsC	PREDICTED: BEACH domain-containing protein B-like isoform X2 [Glycine max]	-	-	-	-	-	GO:0005515//protein binding;GO:0005488//binding	-
Chr04	8590230	8590230	T	A	SNP	.	1557.92	0|0	1|1	0|1	0|1	14|0	0|27	10|9	14|7	0.4737	0.3333	-0.1404	intronic	Glyma.04G096100	-	-	lvsC	PREDICTED: BEACH domain-containing protein B-like isoform X2 [Glycine max]	-	-	-	-	-	GO:0005515//protein binding;GO:0005488//binding	-
Chr04	8590412	8590412	G	A	SNP	.	457.03	0|0	1|1	0|1	0|1	11|0	0|8	3|4	10|3	0.5714	0.2308	-0.3406	intronic	Glyma.04G096100	-	-	lvsC	PREDICTED: BEACH domain-containing protein B-like isoform X2 [Glycine max]	-	-	-	-	-	GO:0005515//protein binding;GO:0005488//binding	-
Chr04	8590519	8590519	A	-	Deletion	.	198.54	0|0	1|1	.|.	1|1	3|0	0|3	.|.	0|3	-	-	-	intronic	Glyma.04G096100	-	-	lvsC	PREDICTED: BEACH domain-containing protein B-like isoform X2 [Glycine max]	-	-	-	-	-	GO:0005515//protein binding;GO:0005488//binding	-
Chr04	8590760	8590760	A	G	SNP	.	704.99	0|0	1|1	0|1	0|0	21|0	0|14	5|7	7|1	0.5833	0.125	-0.4583	intronic	Glyma.04G096100	-	-	lvsC	PREDICTED: BEACH domain-containing protein B-like isoform X2 [Glycine max]	-	-	-	-	-	GO:0005515//protein binding;GO:0005488//binding	-
Chr04	8590903	8590903	A	G	SNP	.	1051.92	0|0	1|1	0|1	0|1	31|0	0|17	7|11	7|3	0.6111	0.3	-0.3111	intronic	Glyma.04G096100	-	-	lvsC	PREDICTED: BEACH domain-containing protein B-like isoform X2 [Glycine max]	-	-	-	-	-	GO:0005515//protein binding;GO:0005488//binding	-
Chr04	8591053	8591053	C	T	SNP	.	2154.92	0|0	1|1	0|1	0|1	36|0	0|28	9|17	16|15	0.6538	0.4839	-0.1699	intronic	Glyma.04G096100	-	-	lvsC	PREDICTED: BEACH domain-containing protein B-like isoform X2 [Glycine max]	-	-	-	-	-	GO:0005515//protein binding;GO:0005488//binding	-
Chr04	8591305	8591305	A	G	SNP	.	2367.92	0|0	1|1	0|1	0|1	45|0	0|34	13|20	13|17	0.6061	0.5667	-0.0394	intronic	Glyma.04G096100	-	-	lvsC	PREDICTED: BEACH domain-containing protein B-like isoform X2 [Glycine max]	-	-	-	-	-	GO:0005515//protein binding;GO:0005488//binding	-
Chr04	8591359	8591359	G	A	SNP	.	2428.92	0|0	1|1	0|1	0|1	46|0	0|37	8|19	15|14	0.7037	0.4828	-0.2209	intronic	Glyma.04G096100	-	-	lvsC	PREDICTED: BEACH domain-containing protein B-like isoform X2 [Glycine max]	-	-	-	-	-	GO:0005515//protein binding;GO:0005488//binding	-
Chr04	8591457	8591457	C	T	SNP	.	2500.92	0|0	1|1	0|1	0|1	43|0	0|36	3|15	20|20	0.8333	0.5	-0.3333	intronic	Glyma.04G096100	-	-	lvsC	PREDICTED: BEACH domain-containing protein B-like isoform X2 [Glycine max]	-	-	-	-	-	GO:0005515//protein binding;GO:0005488//binding	-
Chr04	8591459	8591459	T	A	SNP	.	2523.92	0|0	1|1	0|1	0|1	42|0	0|36	3|15	20|20	0.8333	0.5	-0.3333	intronic	Glyma.04G096100	-	-	lvsC	PREDICTED: BEACH domain-containing protein B-like isoform X2 [Glycine max]	-	-	-	-	-	GO:0005515//protein binding;GO:0005488//binding	-
Chr04	8591525	8591525	A	T	SNP	.	2042.92	0|0	1|1	0|1	0|1	36|0	0|32	10|12	17|16	0.5455	0.4848	-0.0607	intronic	Glyma.04G096100	-	-	lvsC	PREDICTED: BEACH domain-containing protein B-like isoform X2 [Glycine max]	-	-	-	-	-	GO:0005515//protein binding;GO:0005488//binding	-
Chr04	8591526	8591526	A	G	SNP	.	1984.92	0|0	1|1	0|1	0|1	38|0	0|31	10|11	16|16	0.5238	0.5	-0.0238	intronic	Glyma.04G096100	-	-	lvsC	PREDICTED: BEACH domain-containing protein B-like isoform X2 [Glycine max]	-	-	-	-	-	GO:0005515//protein binding;GO:0005488//binding	-
Chr04	8591563	8591563	C	T	SNP	.	1800.92	0|0	1|1	0|1	0|1	35|0	0|25	12|13	16|16	0.52	0.5	-0.02	intronic	Glyma.04G096100	-	-	lvsC	PREDICTED: BEACH domain-containing protein B-like isoform X2 [Glycine max]	-	-	-	-	-	GO:0005515//protein binding;GO:0005488//binding	-
Chr04	8591646	8591646	C	T	SNP	.	1580.92	0|0	1|1	0|1	0|1	45|0	0|23	11|13	17|13	0.5417	0.4333	-0.1084	intronic	Glyma.04G096100	-	-	lvsC	PREDICTED: BEACH domain-containing protein B-like isoform X2 [Glycine max]	-	-	-	-	-	GO:0005515//protein binding;GO:0005488//binding	-
Chr04	8591807	8591807	C	T	SNP	.	1447.92	0|0	1|1	0|1	0|1	32|0	0|22	4|10	23|10	0.7143	0.303	-0.4113	intronic	Glyma.04G096100	-	-	lvsC	PREDICTED: BEACH domain-containing protein B-like isoform X2 [Glycine max]	-	-	-	-	-	GO:0005515//protein binding;GO:0005488//binding	-
Chr04	8591836	8591836	T	C	SNP	.	1269.92	0|0	1|1	0|1	0|1	31|0	0|21	6|14	22|5	0.7	0.1852	-0.5148	intronic	Glyma.04G096100	-	-	lvsC	PREDICTED: BEACH domain-containing protein B-like isoform X2 [Glycine max]	-	-	-	-	-	GO:0005515//protein binding;GO:0005488//binding	-
Chr04	8592129	8592129	G	T	SNP	.	1607.92	0|0	1|1	0|1	0|1	33|0	0|23	8|20	20|8	0.7143	0.2857	-0.4286	intronic	Glyma.04G096100	-	-	lvsC	PREDICTED: BEACH domain-containing protein B-like isoform X2 [Glycine max]	-	-	-	-	-	GO:0005515//protein binding;GO:0005488//binding	-
Chr04	8592199	8592199	C	T	SNP	.	1630.92	0|0	1|1	0|1	0|1	32|0	0|25	9|14	20|7	0.6087	0.2593	-0.3494	intronic	Glyma.04G096100	-	-	lvsC	PREDICTED: BEACH domain-containing protein B-like isoform X2 [Glycine max]	-	-	-	-	-	GO:0005515//protein binding;GO:0005488//binding	-
Chr04	8592208	8592208	A	G	SNP	.	1652.92	0|0	1|1	0|1	0|1	36|0	0|26	8|14	21|7	0.6364	0.25	-0.3864	intronic	Glyma.04G096100	-	-	lvsC	PREDICTED: BEACH domain-containing protein B-like isoform X2 [Glycine max]	-	-	-	-	-	GO:0005515//protein binding;GO:0005488//binding	-
Chr04	8592267	8592267	G	A	SNP	.	1742.92	0|0	1|1	0|1	0|1	36|0	0|32	8|12	17|5	0.6	0.2273	-0.3727	intronic	Glyma.04G096100	-	-	lvsC	PREDICTED: BEACH domain-containing protein B-like isoform X2 [Glycine max]	-	-	-	-	-	GO:0005515//protein binding;GO:0005488//binding	-
Chr04	8592292	8592292	G	A	SNP	.	1834.92	0|0	1|1	0|1	0|1	41|0	0|33	9|13	16|5	0.5909	0.2381	-0.3528	intronic	Glyma.04G096100	-	-	lvsC	PREDICTED: BEACH domain-containing protein B-like isoform X2 [Glycine max]	-	-	-	-	-	GO:0005515//protein binding;GO:0005488//binding	-
Chr04	8592362	8592362	C	T	SNP	.	1960.92	0|0	1|1	0|1	0|1	37|0	0|34	8|14	18|7	0.6364	0.28	-0.3564	intronic	Glyma.04G096100	-	-	lvsC	PREDICTED: BEACH domain-containing protein B-like isoform X2 [Glycine max]	-	-	-	-	-	GO:0005515//protein binding;GO:0005488//binding	-
Chr04	8592507	8592507	C	T	SNP	.	1743.91	0|0	1|1	0|1	0|1	44|4	0|32	10|15	19|3	0.6	0.1364	-0.4636	intronic	Glyma.04G096100	-	-	lvsC	PREDICTED: BEACH domain-containing protein B-like isoform X2 [Glycine max]	-	-	-	-	-	GO:0005515//protein binding;GO:0005488//binding	-
Chr04	8592946	8592946	A	C	SNP	.	1685.99	0|0	1|1	0|1	0|1	31|0	0|29	7|17	7|2	0.7083	0.2222	-0.4861	intronic	Glyma.04G096100	-	-	lvsC	PREDICTED: BEACH domain-containing protein B-like isoform X2 [Glycine max]	-	-	-	-	-	GO:0005515//protein binding;GO:0005488//binding	-
Chr04	8592965	8592965	C	A	SNP	.	1279.92	0|0	1|1	0|1	0|1	29|0	0|24	7|12	7|2	0.6316	0.2222	-0.4094	intronic	Glyma.04G096100	-	-	lvsC	PREDICTED: BEACH domain-containing protein B-like isoform X2 [Glycine max]	-	-	-	-	-	GO:0005515//protein binding;GO:0005488//binding	-
Chr04	8593054	8593054	C	T	SNP	.	1814.92	0|0	1|1	0|1	0|1	24|0	0|29	8|17	8|4	0.68	0.3333	-0.3467	intronic	Glyma.04G096100	-	-	lvsC	PREDICTED: BEACH domain-containing protein B-like isoform X2 [Glycine max]	-	-	-	-	-	GO:0005515//protein binding;GO:0005488//binding	-
Chr04	8593110	8593110	G	A	SNP	.	1626.92	0|0	1|1	0|1	0|1	24|0	0|25	5|18	13|6	0.7826	0.3158	-0.4668	intronic	Glyma.04G096100	-	-	lvsC	PREDICTED: BEACH domain-containing protein B-like isoform X2 [Glycine max]	-	-	-	-	-	GO:0005515//protein binding;GO:0005488//binding	-
Chr04	8593122	8593122	A	G	SNP	.	1692.92	0|0	1|1	0|1	0|1	27|0	0|24	4|20	14|6	0.8333	0.3	-0.5333	intronic	Glyma.04G096100	-	-	lvsC	PREDICTED: BEACH domain-containing protein B-like isoform X2 [Glycine max]	-	-	-	-	-	GO:0005515//protein binding;GO:0005488//binding	-
Chr04	8593159	8593159	T	C	SNP	.	1815.92	0|0	1|1	0|1	0|1	27|0	0|25	5|20	14|6	0.8	0.3	-0.5	intronic	Glyma.04G096100	-	-	lvsC	PREDICTED: BEACH domain-containing protein B-like isoform X2 [Glycine max]	-	-	-	-	-	GO:0005515//protein binding;GO:0005488//binding	-
Chr04	8593255	8593255	T	C	SNP	.	1518.92	0|0	1|1	0|1	0|1	39|0	0|19	9|14	9|10	0.6087	0.5263	-0.0824	intronic	Glyma.04G096100	-	-	lvsC	PREDICTED: BEACH domain-containing protein B-like isoform X2 [Glycine max]	-	-	-	-	-	GO:0005515//protein binding;GO:0005488//binding	-
Chr04	8593315	8593315	G	A	SNP	.	1702.92	0|0	1|1	0|1	0|1	36|0	0|27	9|10	8|10	0.5263	0.5556	0.0293	intronic	Glyma.04G096100	-	-	lvsC	PREDICTED: BEACH domain-containing protein B-like isoform X2 [Glycine max]	-	-	-	-	-	GO:0005515//protein binding;GO:0005488//binding	-
Chr04	8593415	8593415	T	C	SNP	.	1856.92	0|0	1|1	0|1	0|1	34|0	0|29	5|13	9|9	0.7222	0.5	-0.2222	intronic	Glyma.04G096100	-	-	lvsC	PREDICTED: BEACH domain-containing protein B-like isoform X2 [Glycine max]	-	-	-	-	-	GO:0005515//protein binding;GO:0005488//binding	-
Chr04	8593458	8593458	A	T	SNP	.	1929.92	0|0	1|1	0|1	0|1	34|0	0|31	6|16	14|8	0.7273	0.3636	-0.3637	intronic	Glyma.04G096100	-	-	lvsC	PREDICTED: BEACH domain-containing protein B-like isoform X2 [Glycine max]	-	-	-	-	-	GO:0005515//protein binding;GO:0005488//binding	-
Chr04	8593497	8593497	C	T	SNP	.	1732.92	0|0	1|1	0|1	0|1	38|0	0|26	5|15	18|11	0.75	0.3793	-0.3707	intronic	Glyma.04G096100	-	-	lvsC	PREDICTED: BEACH domain-containing protein B-like isoform X2 [Glycine max]	-	-	-	-	-	GO:0005515//protein binding;GO:0005488//binding	-
Chr04	8593522	8593522	T	G	SNP	.	1994.92	0|0	1|1	0|1	0|1	34|0	0|30	7|15	16|13	0.6818	0.4483	-0.2335	intronic	Glyma.04G096100	-	-	lvsC	PREDICTED: BEACH domain-containing protein B-like isoform X2 [Glycine max]	-	-	-	-	-	GO:0005515//protein binding;GO:0005488//binding	-
Chr04	8593543	8593543	C	T	SNP	.	2055.92	0|0	1|1	0|1	0|1	32|0	0|30	8|17	20|11	0.68	0.3548	-0.3252	intronic	Glyma.04G096100	-	-	lvsC	PREDICTED: BEACH domain-containing protein B-like isoform X2 [Glycine max]	-	-	-	-	-	GO:0005515//protein binding;GO:0005488//binding	-
Chr04	8593566	8593566	G	A	SNP	.	1989.92	0|0	1|1	0|1	0|1	32|0	0|32	8|15	21|12	0.6522	0.3636	-0.2886	intronic	Glyma.04G096100	-	-	lvsC	PREDICTED: BEACH domain-containing protein B-like isoform X2 [Glycine max]	-	-	-	-	-	GO:0005515//protein binding;GO:0005488//binding	-
Chr04	8593623	8593623	A	G	SNP	.	2186.92	0|0	1|1	0|1	0|1	49|0	0|35	10|12	18|14	0.5455	0.4375	-0.108	intronic	Glyma.04G096100	-	-	lvsC	PREDICTED: BEACH domain-containing protein B-like isoform X2 [Glycine max]	-	-	-	-	-	GO:0005515//protein binding;GO:0005488//binding	-
Chr04	8593675	8593675	G	A	SNP	.	2225.92	0|0	1|1	0|1	0|1	48|0	0|40	12|11	15|10	0.4783	0.4	-0.0783	intronic	Glyma.04G096100	-	-	lvsC	PREDICTED: BEACH domain-containing protein B-like isoform X2 [Glycine max]	-	-	-	-	-	GO:0005515//protein binding;GO:0005488//binding	-
Chr04	8593724	8593724	T	C	SNP	.	2573.92	0|0	1|1	0|1	0|1	49|0	0|50	15|13	9|11	0.4643	0.55	0.0857	intronic	Glyma.04G096100	-	-	lvsC	PREDICTED: BEACH domain-containing protein B-like isoform X2 [Glycine max]	-	-	-	-	-	GO:0005515//protein binding;GO:0005488//binding	-
Chr04	8593878	8593878	G	A	SNP	.	1631.92	0|0	1|1	0|1	0|1	38|0	0|26	7|14	22|7	0.6667	0.2414	-0.4253	intronic	Glyma.04G096100	-	-	lvsC	PREDICTED: BEACH domain-containing protein B-like isoform X2 [Glycine max]	-	-	-	-	-	GO:0005515//protein binding;GO:0005488//binding	-
Chr04	8593984	8593984	A	C	SNP	.	1820.92	0|0	1|1	0|1	0|1	35|0	0|35	10|12	14|6	0.5455	0.3	-0.2455	intronic	Glyma.04G096100	-	-	lvsC	PREDICTED: BEACH domain-containing protein B-like isoform X2 [Glycine max]	-	-	-	-	-	GO:0005515//protein binding;GO:0005488//binding	-
Chr04	8594007	8594007	G	A	SNP	.	1896.92	0|0	1|1	0|1	0|1	33|0	0|35	12|13	12|7	0.52	0.3684	-0.1516	intronic	Glyma.04G096100	-	-	lvsC	PREDICTED: BEACH domain-containing protein B-like isoform X2 [Glycine max]	-	-	-	-	-	GO:0005515//protein binding;GO:0005488//binding	-
Chr04	8594064	8594064	G	A	SNP	.	2170.92	0|0	1|1	0|1	0|1	34|0	0|39	17|12	15|9	0.4138	0.375	-0.0388	intronic	Glyma.04G096100	-	-	lvsC	PREDICTED: BEACH domain-containing protein B-like isoform X2 [Glycine max]	-	-	-	-	-	GO:0005515//protein binding;GO:0005488//binding	-
Chr04	8594179	8594179	C	A	SNP	.	1979.92	0|0	1|1	0|1	0|1	26|0	1|33	6|18	22|9	0.75	0.2903	-0.4597	intronic	Glyma.04G096100	-	-	lvsC	PREDICTED: BEACH domain-containing protein B-like isoform X2 [Glycine max]	-	-	-	-	-	GO:0005515//protein binding;GO:0005488//binding	-
Chr04	8594287	8594287	C	T	SNP	.	1913.92	0|0	1|1	0|1	0|1	34|0	0|34	7|15	20|8	0.6818	0.2857	-0.3961	intronic	Glyma.04G096100	-	-	lvsC	PREDICTED: BEACH domain-containing protein B-like isoform X2 [Glycine max]	-	-	-	-	-	GO:0005515//protein binding;GO:0005488//binding	-
Chr04	8594336	8594336	A	T	SNP	.	2098.92	0|0	1|1	0|1	0|1	37|0	0|27	5|18	21|15	0.7826	0.4167	-0.3659	intronic	Glyma.04G096100	-	-	lvsC	PREDICTED: BEACH domain-containing protein B-like isoform X2 [Glycine max]	-	-	-	-	-	GO:0005515//protein binding;GO:0005488//binding	-
Chr04	8594339	8594339	G	A	SNP	.	2075.92	0|0	1|1	0|1	0|1	34|0	0|27	5|18	20|16	0.7826	0.4444	-0.3382	intronic	Glyma.04G096100	-	-	lvsC	PREDICTED: BEACH domain-containing protein B-like isoform X2 [Glycine max]	-	-	-	-	-	GO:0005515//protein binding;GO:0005488//binding	-
Chr04	8594439	8594439	T	-	Deletion	.	2753.88	0|0	1|1	0|1	0|1	35|0	0|30	7|17	23|19	-	-	-	intronic	Glyma.04G096100	-	-	lvsC	PREDICTED: BEACH domain-containing protein B-like isoform X2 [Glycine max]	-	-	-	-	-	GO:0005515//protein binding;GO:0005488//binding	-
Chr04	8594477	8594477	C	T	SNP	.	2150.92	0|0	1|1	0|1	0|1	31|0	0|30	6|19	23|14	0.76	0.3784	-0.3816	intronic	Glyma.04G096100	-	-	lvsC	PREDICTED: BEACH domain-containing protein B-like isoform X2 [Glycine max]	-	-	-	-	-	GO:0005515//protein binding;GO:0005488//binding	-
Chr04	8594645	8594645	T	A	SNP	.	1915.92	0|0	1|1	0|1	0|1	32|0	0|33	3|9	22|13	0.75	0.3714	-0.3786	intronic	Glyma.04G096100	-	-	lvsC	PREDICTED: BEACH domain-containing protein B-like isoform X2 [Glycine max]	-	-	-	-	-	GO:0005515//protein binding;GO:0005488//binding	-
Chr04	8594648	8594648	G	A	SNP	.	1925.92	0|0	1|1	0|1	0|1	32|0	0|33	3|9	22|14	0.75	0.3889	-0.3611	intronic	Glyma.04G096100	-	-	lvsC	PREDICTED: BEACH domain-containing protein B-like isoform X2 [Glycine max]	-	-	-	-	-	GO:0005515//protein binding;GO:0005488//binding	-
Chr04	8594782	8594802	TATCTTCAGCTCCGGCTTTGT	-	Deletion	.	8424.88	0|0	1|1	0|1	0|1	29|0	0|21	5|12	24|5	-	-	-	intronic	Glyma.04G096100	-	-	lvsC	PREDICTED: BEACH domain-containing protein B-like isoform X2 [Glycine max]	-	-	-	-	-	GO:0005515//protein binding;GO:0005488//binding	-
Chr04	8594810	8594810	T	A	SNP	.	1612.92	0|0	1|1	0|1	0|1	29|0	0|24	9|16	24|8	0.64	0.25	-0.39	intronic	Glyma.04G096100	-	-	lvsC	PREDICTED: BEACH domain-containing protein B-like isoform X2 [Glycine max]	-	-	-	-	-	GO:0005515//protein binding;GO:0005488//binding	-
Chr04	8594845	8594845	A	G	SNP	.	1993.92	0|0	1|1	0|1	0|1	28|0	0|32	11|19	21|9	0.6333	0.3	-0.3333	intronic	Glyma.04G096100	-	-	lvsC	PREDICTED: BEACH domain-containing protein B-like isoform X2 [Glycine max]	-	-	-	-	-	GO:0005515//protein binding;GO:0005488//binding	-
Chr04	8594878	8594878	A	G	SNP	.	2005.92	0|0	1|1	0|1	0|1	34|0	0|32	12|17	19|10	0.5862	0.3448	-0.2414	intronic	Glyma.04G096100	-	-	lvsC	PREDICTED: BEACH domain-containing protein B-like isoform X2 [Glycine max]	-	-	-	-	-	GO:0005515//protein binding;GO:0005488//binding	-
Chr04	8594950	8594950	C	T	SNP	.	1945.92	0|0	1|1	0|1	0|1	46|0	0|33	10|16	13|10	0.6154	0.4348	-0.1806	intronic	Glyma.04G096100	-	-	lvsC	PREDICTED: BEACH domain-containing protein B-like isoform X2 [Glycine max]	-	-	-	-	-	GO:0005515//protein binding;GO:0005488//binding	-
Chr04	8594994	8594994	T	C	SNP	.	2113.92	0|0	1|1	0|1	0|1	43|0	0|29	9|18	14|12	0.6667	0.4615	-0.2052	intronic	Glyma.04G096100	-	-	lvsC	PREDICTED: BEACH domain-containing protein B-like isoform X2 [Glycine max]	-	-	-	-	-	GO:0005515//protein binding;GO:0005488//binding	-
Chr04	8595169	8595169	C	T	SNP	.	1768.92	0|0	1|1	0|1	0|1	45|0	0|21	5|24	18|7	0.8276	0.28	-0.5476	intronic	Glyma.04G096100	-	-	lvsC	PREDICTED: BEACH domain-containing protein B-like isoform X2 [Glycine max]	-	-	-	-	-	GO:0005515//protein binding;GO:0005488//binding	-
Chr04	8595225	8595225	T	C	SNP	.	2028.92	0|0	1|1	0|1	0|1	41|0	0|31	7|20	19|11	0.7407	0.3667	-0.374	intronic	Glyma.04G096100	-	-	lvsC	PREDICTED: BEACH domain-containing protein B-like isoform X2 [Glycine max]	-	-	-	-	-	GO:0005515//protein binding;GO:0005488//binding	-
Chr04	8595236	8595236	C	T	SNP	.	1890.92	0|0	1|1	0|1	0|1	35|0	0|30	8|14	16|10	0.6364	0.3846	-0.2518	intronic	Glyma.04G096100	-	-	lvsC	PREDICTED: BEACH domain-containing protein B-like isoform X2 [Glycine max]	-	-	-	-	-	GO:0005515//protein binding;GO:0005488//binding	-
Chr04	8595315	8595315	T	C	SNP	.	1852.92	0|0	1|1	0|1	0|1	32|0	0|32	12|10	16|10	0.4545	0.3846	-0.0699	intronic	Glyma.04G096100	-	-	lvsC	PREDICTED: BEACH domain-containing protein B-like isoform X2 [Glycine max]	-	-	-	-	-	GO:0005515//protein binding;GO:0005488//binding	-
Chr04	8595324	8595324	C	T	SNP	.	1747.92	0|0	1|1	0|1	0|1	33|0	0|31	12|10	14|10	0.4545	0.4167	-0.0378	intronic	Glyma.04G096100	-	-	lvsC	PREDICTED: BEACH domain-containing protein B-like isoform X2 [Glycine max]	-	-	-	-	-	GO:0005515//protein binding;GO:0005488//binding	-
Chr04	8595351	8595351	C	T	SNP	.	1584.92	0|0	1|1	0|1	0|1	37|0	0|28	13|11	13|8	0.4583	0.381	-0.0773	intronic	Glyma.04G096100	-	-	lvsC	PREDICTED: BEACH domain-containing protein B-like isoform X2 [Glycine max]	-	-	-	-	-	GO:0005515//protein binding;GO:0005488//binding	-
Chr04	8595369	8595369	C	T	SNP	.	1321.92	0|0	1|1	0|1	0|1	36|0	0|22	13|11	14|6	0.4583	0.3	-0.1583	intronic	Glyma.04G096100	-	-	lvsC	PREDICTED: BEACH domain-containing protein B-like isoform X2 [Glycine max]	-	-	-	-	-	GO:0005515//protein binding;GO:0005488//binding	-
Chr04	8595418	8595418	C	T	SNP	.	1217.92	0|0	1|1	0|1	0|1	38|0	0|23	10|10	12|3	0.5	0.2	-0.3	intronic	Glyma.04G096100	-	-	lvsC	PREDICTED: BEACH domain-containing protein B-like isoform X2 [Glycine max]	-	-	-	-	-	GO:0005515//protein binding;GO:0005488//binding	-
Chr04	8595419	8595419	A	T	SNP	.	1229.92	0|0	1|1	0|1	0|1	38|0	1|21	10|10	13|4	0.5	0.2353	-0.2647	intronic	Glyma.04G096100	-	-	lvsC	PREDICTED: BEACH domain-containing protein B-like isoform X2 [Glycine max]	-	-	-	-	-	GO:0005515//protein binding;GO:0005488//binding	-
Chr04	8595463	8595463	T	C	SNP	.	1481.92	0|0	1|1	0|1	0|1	45|0	0|23	10|17	15|4	0.6296	0.2105	-0.4191	intronic	Glyma.04G096100	-	-	lvsC	PREDICTED: BEACH domain-containing protein B-like isoform X2 [Glycine max]	-	-	-	-	-	GO:0005515//protein binding;GO:0005488//binding	-
Chr04	8595475	8595475	A	G	SNP	.	1643.92	0|0	1|1	0|1	0|1	38|0	0|24	12|18	16|6	0.6	0.2727	-0.3273	intronic	Glyma.04G096100	-	-	lvsC	PREDICTED: BEACH domain-containing protein B-like isoform X2 [Glycine max]	-	-	-	-	-	GO:0005515//protein binding;GO:0005488//binding	-
Chr04	8595512	8595512	T	C	SNP	.	1977.92	0|0	1|1	0|1	0|1	41|0	0|25	9|23	17|10	0.7188	0.3704	-0.3484	intronic	Glyma.04G096100	-	-	lvsC	PREDICTED: BEACH domain-containing protein B-like isoform X2 [Glycine max]	-	-	-	-	-	GO:0005515//protein binding;GO:0005488//binding	-
Chr04	8595565	8595565	A	G	SNP	.	1831.92	0|0	1|1	0|1	0|1	31|0	0|23	9|22	18|10	0.7097	0.3571	-0.3526	intronic	Glyma.04G096100	-	-	lvsC	PREDICTED: BEACH domain-containing protein B-like isoform X2 [Glycine max]	-	-	-	-	-	GO:0005515//protein binding;GO:0005488//binding	-
Chr04	8595587	8595587	A	G	SNP	.	1873.92	0|0	1|1	0|1	0|1	31|0	0|22	14|21	20|11	0.6	0.3548	-0.2452	intronic	Glyma.04G096100	-	-	lvsC	PREDICTED: BEACH domain-containing protein B-like isoform X2 [Glycine max]	-	-	-	-	-	GO:0005515//protein binding;GO:0005488//binding	-
Chr04	8595655	8595655	C	T	SNP	.	1860.92	0|0	1|1	0|1	0|1	28|0	0|28	12|22	15|10	0.6471	0.4	-0.2471	intronic	Glyma.04G096100	-	-	lvsC	PREDICTED: BEACH domain-containing protein B-like isoform X2 [Glycine max]	-	-	-	-	-	GO:0005515//protein binding;GO:0005488//binding	-
Chr04	8595718	8595718	T	C	SNP	.	1698.92	0|0	1|1	0|1	0|1	35|0	0|25	15|16	9|8	0.5161	0.4706	-0.0455	intronic	Glyma.04G096100	-	-	lvsC	PREDICTED: BEACH domain-containing protein B-like isoform X2 [Glycine max]	-	-	-	-	-	GO:0005515//protein binding;GO:0005488//binding	-
Chr04	8595732	8595732	T	C	SNP	.	1777.92	0|0	1|1	0|1	0|1	32|0	0|24	12|17	10|9	0.5862	0.4737	-0.1125	intronic	Glyma.04G096100	-	-	lvsC	PREDICTED: BEACH domain-containing protein B-like isoform X2 [Glycine max]	-	-	-	-	-	GO:0005515//protein binding;GO:0005488//binding	-
Chr04	8595867	8595867	T	C	SNP	.	2051.92	0|0	1|1	0|1	0|1	32|0	0|28	13|18	19|14	0.5806	0.4242	-0.1564	intronic	Glyma.04G096100	-	-	lvsC	PREDICTED: BEACH domain-containing protein B-like isoform X2 [Glycine max]	-	-	-	-	-	GO:0005515//protein binding;GO:0005488//binding	-
Chr04	8596098	8596098	G	A	SNP	.	1727.92	0|0	1|1	0|1	0|1	30|0	0|19	7|20	16|11	0.7407	0.4074	-0.3333	intronic	Glyma.04G096100	-	-	lvsC	PREDICTED: BEACH domain-containing protein B-like isoform X2 [Glycine max]	-	-	-	-	-	GO:0005515//protein binding;GO:0005488//binding	-
Chr04	8596226	8596226	A	G	SNP	.	1762.92	0|0	1|1	0|1	0|1	38|0	0|17	10|27	15|12	0.7297	0.4444	-0.2853	intronic	Glyma.04G096100	-	-	lvsC	PREDICTED: BEACH domain-containing protein B-like isoform X2 [Glycine max]	-	-	-	-	-	GO:0005515//protein binding;GO:0005488//binding	-
Chr04	8596230	8596230	G	A	SNP	.	1874.92	0|0	1|1	0|1	0|1	38|0	0|16	10|29	16|10	0.7436	0.3846	-0.359	intronic	Glyma.04G096100	-	-	lvsC	PREDICTED: BEACH domain-containing protein B-like isoform X2 [Glycine max]	-	-	-	-	-	GO:0005515//protein binding;GO:0005488//binding	-
Chr04	8596269	8596269	T	C	SNP	.	2055.92	0|0	1|1	0|1	0|1	41|0	0|22	10|30	17|11	0.75	0.3929	-0.3571	intronic	Glyma.04G096100	-	-	lvsC	PREDICTED: BEACH domain-containing protein B-like isoform X2 [Glycine max]	-	-	-	-	-	GO:0005515//protein binding;GO:0005488//binding	-
Chr04	8596381	8596381	T	C	SNP	.	2310.92	0|0	1|1	0|1	0|1	44|0	0|33	14|17	14|16	0.5484	0.5333	-0.0151	intronic	Glyma.04G096100	-	-	lvsC	PREDICTED: BEACH domain-containing protein B-like isoform X2 [Glycine max]	-	-	-	-	-	GO:0005515//protein binding;GO:0005488//binding	-
Chr04	8596461	8596461	T	C	SNP	.	1924.92	0|0	1|1	0|1	0|1	36|0	0|32	15|16	12|6	0.5161	0.3333	-0.1828	intronic	Glyma.04G096100	-	-	lvsC	PREDICTED: BEACH domain-containing protein B-like isoform X2 [Glycine max]	-	-	-	-	-	GO:0005515//protein binding;GO:0005488//binding	-
Chr04	8596500	8596500	T	C	SNP	.	1856.92	0|0	1|1	0|1	0|1	33|0	0|34	12|18	10|4	0.6	0.2857	-0.3143	intronic	Glyma.04G096100	-	-	lvsC	PREDICTED: BEACH domain-containing protein B-like isoform X2 [Glycine max]	-	-	-	-	-	GO:0005515//protein binding;GO:0005488//binding	-
Chr04	8596559	8596559	C	A	SNP	.	1738.92	0|0	1|1	0|1	0|1	36|0	1|25	10|24	10|6	0.7059	0.375	-0.3309	intronic	Glyma.04G096100	-	-	lvsC	PREDICTED: BEACH domain-containing protein B-like isoform X2 [Glycine max]	-	-	-	-	-	GO:0005515//protein binding;GO:0005488//binding	-
Chr04	8596577	8596577	T	G	SNP	.	2200.92	0|0	1|1	0|1	0|1	36|1	0|24	7|31	9|9	0.8158	0.5	-0.3158	intronic	Glyma.04G096100	-	-	lvsC	PREDICTED: BEACH domain-containing protein B-like isoform X2 [Glycine max]	-	-	-	-	-	GO:0005515//protein binding;GO:0005488//binding	-
Chr04	8596737	8596737	T	-	Deletion	.	1014.88	0|0	1|1	0|1	0|1	34|0	1|27	9|7	15|5	-	-	-	intronic	Glyma.04G096100	-	-	lvsC	PREDICTED: BEACH domain-containing protein B-like isoform X2 [Glycine max]	-	-	-	-	-	GO:0005515//protein binding;GO:0005488//binding	-
Chr04	8596798	8596798	T	-	Deletion	.	1438.88	0|0	1|1	0|1	0|1	32|0	1|27	11|19	19|7	-	-	-	intronic	Glyma.04G096100	-	-	lvsC	PREDICTED: BEACH domain-containing protein B-like isoform X2 [Glycine max]	-	-	-	-	-	GO:0005515//protein binding;GO:0005488//binding	-
Chr04	8596807	8596807	T	C	SNP	.	1733.92	0|0	1|1	0|1	0|1	32|0	1|30	11|19	20|7	0.6333	0.2593	-0.374	intronic	Glyma.04G096100	-	-	lvsC	PREDICTED: BEACH domain-containing protein B-like isoform X2 [Glycine max]	-	-	-	-	-	GO:0005515//protein binding;GO:0005488//binding	-
Chr04	8596858	8596858	T	C	SNP	.	2164.92	0|0	1|1	0|1	0|1	37|0	1|32	10|22	17|9	0.6875	0.3462	-0.3413	intronic	Glyma.04G096100	-	-	lvsC	PREDICTED: BEACH domain-containing protein B-like isoform X2 [Glycine max]	-	-	-	-	-	GO:0005515//protein binding;GO:0005488//binding	-
Chr04	8597063	8597063	A	T	SNP	.	1877.92	0|0	1|1	0|1	0|1	28|0	1|30	6|10	17|14	0.625	0.4516	-0.1734	intronic	Glyma.04G096100	-	-	lvsC	PREDICTED: BEACH domain-containing protein B-like isoform X2 [Glycine max]	-	-	-	-	-	GO:0005515//protein binding;GO:0005488//binding	-
Chr04	8597256	8597256	G	A	SNP	.	1526.67	0|0	1|1	1|1	0|1	35|1	0|21	1|12	15|11	0.9231	0.4231	-0.5	intronic	Glyma.04G096100	-	-	lvsC	PREDICTED: BEACH domain-containing protein B-like isoform X2 [Glycine max]	-	-	-	-	-	GO:0005515//protein binding;GO:0005488//binding	-
Chr04	8597492	8597492	T	A	SNP	.	1778.92	0|0	1|1	0|1	0|1	37|1	0|36	6|7	14|12	0.5385	0.4615	-0.077	intronic	Glyma.04G096100	-	-	lvsC	PREDICTED: BEACH domain-containing protein B-like isoform X2 [Glycine max]	-	-	-	-	-	GO:0005515//protein binding;GO:0005488//binding	-
Chr04	8597556	8597556	G	A	SNP	.	1602.92	0|0	1|1	0|1	0|1	28|1	0|30	2|6	13|8	0.75	0.381	-0.369	intronic	Glyma.04G096100	-	-	lvsC	PREDICTED: BEACH domain-containing protein B-like isoform X2 [Glycine max]	-	-	-	-	-	GO:0005515//protein binding;GO:0005488//binding	-
Chr04	8598198	8598198	A	G	SNP	.	1435.92	0|0	1|1	0|1	0|1	30|0	0|22	2|10	18|10	0.8333	0.3571	-0.4762	intronic	Glyma.04G096100	-	-	lvsC	PREDICTED: BEACH domain-containing protein B-like isoform X2 [Glycine max]	-	-	-	-	-	GO:0005515//protein binding;GO:0005488//binding	-
Chr04	8598323	8598323	C	T	SNP	.	1887.92	0|0	1|1	0|1	0|1	30|0	0|34	5|12	12|6	0.7059	0.3333	-0.3726	intronic	Glyma.04G096100	-	-	lvsC	PREDICTED: BEACH domain-containing protein B-like isoform X2 [Glycine max]	-	-	-	-	-	GO:0005515//protein binding;GO:0005488//binding	-
Chr04	8599125	8599125	A	T	SNP	.	1526.14	0|0	1|1	0|1	0|1	40|0	1|20	9|15	18|12	0.625	0.4	-0.225	intronic	Glyma.04G096100	-	-	lvsC	PREDICTED: BEACH domain-containing protein B-like isoform X2 [Glycine max]	-	-	-	-	-	GO:0005515//protein binding;GO:0005488//binding	-
Chr04	8599270	8599270	C	T	SNP	.	2387.92	0|0	1|1	0|1	0|1	28|0	1|45	11|19	26|8	0.6333	0.2353	-0.398	intronic	Glyma.04G096100	-	-	lvsC	PREDICTED: BEACH domain-containing protein B-like isoform X2 [Glycine max]	-	-	-	-	-	GO:0005515//protein binding;GO:0005488//binding	-
Chr04	8599288	8599288	A	T	SNP	.	2219.92	0|0	1|1	0|1	0|1	27|0	1|47	11|15	25|10	0.5769	0.2857	-0.2912	intronic	Glyma.04G096100	-	-	lvsC	PREDICTED: BEACH domain-containing protein B-like isoform X2 [Glycine max]	-	-	-	-	-	GO:0005515//protein binding;GO:0005488//binding	-
Chr04	8700354	8700354	T	A	SNP	.	1192.92	0|0	1|1	0|1	0|1	51|0	0|18	9|8	20|8	0.4706	0.2857	-0.1849	intronic	Glyma.04G096600	-	-	SAB	PREDICTED: protein SABRE-like isoform X2 [Glycine max]	-	-	-	-	-	-	-
Chr04	8701654	8701654	C	A	SNP	.	1760.92	0|0	1|1	0|1	0|1	28|0	0|30	8|13	19|12	0.619	0.3871	-0.2319	intronic	Glyma.04G096600	-	-	SAB	PREDICTED: protein SABRE-like isoform X2 [Glycine max]	-	-	-	-	-	-	-
Chr04	8702109	8702109	A	G	SNP	.	1975.92	0|0	1|1	0|1	0|1	30|0	0|25	6|19	20|11	0.76	0.3548	-0.4052	exonic	Glyma.04G096600	synonymous SNV	Glyma.04G096600:Glyma.04G096600.1:exon13:c.T5970C:p.A1990A,	SAB	PREDICTED: protein SABRE-like isoform X2 [Glycine max]	-	-	-	-	-	-	-
Chr04	8702563	8702563	T	C	SNP	.	1703.93	0|0	1|1	0|1	0|1	22|0	0|23	2|15	12|13	0.8824	0.52	-0.3624	intronic	Glyma.04G096600	-	-	SAB	PREDICTED: protein SABRE-like isoform X2 [Glycine max]	-	-	-	-	-	-	-
Chr04	8702732	8702732	-	AA	Insertion	.	1768.88	0|0	1|1	0|1	0|1	25|0	0|27	3|15	10|9	-	-	-	intronic	Glyma.04G096600	-	-	SAB	PREDICTED: protein SABRE-like isoform X2 [Glycine max]	-	-	-	-	-	-	-
Chr04	8703271	8703271	C	T	SNP	.	1846.92	0|0	1|1	0|1	0|1	28|0	0|27	11|17	6|7	0.6071	0.5385	-0.0686	intronic	Glyma.04G096600	-	-	SAB	PREDICTED: protein SABRE-like isoform X2 [Glycine max]	-	-	-	-	-	-	-
Chr04	8703327	8703327	C	A	SNP	.	1554.92	0|0	1|1	0|1	0|1	25|1	0|22	12|16	10|6	0.5714	0.375	-0.1964	intronic	Glyma.04G096600	-	-	SAB	PREDICTED: protein SABRE-like isoform X2 [Glycine max]	-	-	-	-	-	-	-
Chr04	8703509	8703509	A	-	Deletion	.	1842.31	1|1	1|1	1|1	1|1	0|23	0|22	0|20	0|17	-	-	-	intronic	Glyma.04G096600	-	-	SAB	PREDICTED: protein SABRE-like isoform X2 [Glycine max]	-	-	-	-	-	-	-
Chr04	8703515	8703518	AAAG	-	Deletion	.	2263.88	1|1	0|0	0|1	0|1	0|23	23|0	13|9	13|5	-	-	-	intronic	Glyma.04G096600	-	-	SAB	PREDICTED: protein SABRE-like isoform X2 [Glycine max]	-	-	-	-	-	-	-
Chr04	8703907	8703907	-	C	Insertion	.	114.07	1|1	.|.	1|1	0|1	1|4	.|.	0|2	2|4	-	-	-	intronic	Glyma.04G096600	-	-	SAB	PREDICTED: protein SABRE-like isoform X2 [Glycine max]	-	-	-	-	-	-	-
Chr04	8703986	8703986	-	A	Insertion	.	847.88	0|0	1|1	0|1	0|1	19|0	0|18	3|5	12|3	-	-	-	intronic	Glyma.04G096600	-	-	SAB	PREDICTED: protein SABRE-like isoform X2 [Glycine max]	-	-	-	-	-	-	-
Chr04	8704198	8704198	G	A	SNP	.	1002.93	0|0	1|1	0|1	0|1	18|0	0|15	3|14	10|4	0.8235	0.2857	-0.5378	intronic	Glyma.04G096600	-	-	SAB	PREDICTED: protein SABRE-like isoform X2 [Glycine max]	-	-	-	-	-	-	-
Chr04	8704276	8704276	A	T	SNP	.	1300.92	0|0	1|1	0|1	0|1	23|0	0|18	3|16	11|7	0.8421	0.3889	-0.4532	intronic	Glyma.04G096600	-	-	SAB	PREDICTED: protein SABRE-like isoform X2 [Glycine max]	-	-	-	-	-	-	-
Chr04	8704548	8704548	A	G	SNP	.	1465.93	0|0	1|1	0|1	0|1	26|0	0|21	3|14	11|9	0.8235	0.45	-0.3735	intronic	Glyma.04G096600	-	-	SAB	PREDICTED: protein SABRE-like isoform X2 [Glycine max]	-	-	-	-	-	-	-
Chr04	8704597	8704601	AAACC	-	Deletion	.	2944.88	0|0	1|1	0|1	0|1	24|0	0|19	8|13	12|9	-	-	-	intronic	Glyma.04G096600	-	-	SAB	PREDICTED: protein SABRE-like isoform X2 [Glycine max]	-	-	-	-	-	-	-
Chr04	8704909	8704909	-	CC	Insertion	.	181.09	0|0	1|1	0|1	0|0	33|0	0|3	6|3	4|1	-	-	-	intronic	Glyma.04G096600	-	-	SAB	PREDICTED: protein SABRE-like isoform X2 [Glycine max]	-	-	-	-	-	-	-
Chr04	8705028	8705028	C	T	SNP	.	1606.92	0|0	1|1	0|1	0|1	32|0	0|30	8|9	13|7	0.5294	0.35	-0.1794	intronic	Glyma.04G096600	-	-	SAB	PREDICTED: protein SABRE-like isoform X2 [Glycine max]	-	-	-	-	-	-	-
Chr04	8705150	8705150	G	T	SNP	.	1261.92	0|0	1|1	0|1	0|1	28|0	1|20	6|10	14|9	0.625	0.3913	-0.2337	intronic	Glyma.04G096600	-	-	SAB	PREDICTED: protein SABRE-like isoform X2 [Glycine max]	-	-	-	-	-	-	-
Chr04	8706376	8706376	A	G	SNP	.	2328.92	0|0	1|1	0|1	0|1	32|0	0|36	9|24	13|7	0.7273	0.35	-0.3773	intronic	Glyma.04G096600	-	-	SAB	PREDICTED: protein SABRE-like isoform X2 [Glycine max]	-	-	-	-	-	-	-
Chr04	8707269	8707269	G	T	SNP	.	2342.92	0|0	1|1	0|1	0|1	24|1	0|30	3|19	12|15	0.8636	0.5556	-0.308	intronic	Glyma.04G096600	-	-	SAB	PREDICTED: protein SABRE-like isoform X2 [Glycine max]	-	-	-	-	-	-	-
Chr04	8707355	8707355	-	T	Insertion	.	1397.88	0|0	1|1	0|1	0|1	29|0	0|25	5|13	12|8	-	-	-	intronic	Glyma.04G096600	-	-	SAB	PREDICTED: protein SABRE-like isoform X2 [Glycine max]	-	-	-	-	-	-	-
Chr04	8707390	8707390	C	T	SNP	.	1532.92	0|0	1|1	0|1	0|1	32|0	0|22	6|14	13|8	0.7	0.381	-0.319	intronic	Glyma.04G096600	-	-	SAB	PREDICTED: protein SABRE-like isoform X2 [Glycine max]	-	-	-	-	-	-	-
Chr04	8707768	8707768	A	G	SNP	.	1663.92	0|0	1|1	0|1	0|1	32|0	0|27	7|15	12|6	0.6818	0.3333	-0.3485	intronic	Glyma.04G096600	-	-	SAB	PREDICTED: protein SABRE-like isoform X2 [Glycine max]	-	-	-	-	-	-	-
Chr04	8708475	8708475	T	C	SNP	.	1222.03	0|0	1|1	0|1	0|1	25|0	1|20	10|10	16|7	0.5	0.3043	-0.1957	intronic	Glyma.04G096600	-	-	SAB	PREDICTED: protein SABRE-like isoform X2 [Glycine max]	-	-	-	-	-	-	-
Chr04	8711069	8711070	AT	-	Deletion	.	2816.88	0|0	1|1	0|1	0|1	23|0	0|31	6|16	12|11	-	-	-	intronic	Glyma.04G096600	-	-	SAB	PREDICTED: protein SABRE-like isoform X2 [Glycine max]	-	-	-	-	-	-	-
Chr04	8711623	8711623	A	C	SNP	.	1925.92	0|0	1|1	0|1	0|1	40|1	0|33	8|14	15|9	0.6364	0.375	-0.2614	intronic	Glyma.04G096600	-	-	SAB	PREDICTED: protein SABRE-like isoform X2 [Glycine max]	-	-	-	-	-	-	-
Chr04	8712461	8712461	G	A	SNP	.	1634.92	0|0	1|1	0|1	0|1	26|0	0|24	8|16	15|10	0.6667	0.4	-0.2667	exonic	Glyma.04G096600	nonsynonymous SNV	Glyma.04G096600:Glyma.04G096600.1:exon7:c.C3145T:p.R1049C,	SAB	PREDICTED: protein SABRE-like isoform X2 [Glycine max]	-	-	-	-	-	-	-
Chr04	8713774	8713774	A	C	SNP	.	1706.92	0|0	1|1	0|1	0|1	26|0	0|31	12|13	19|6	0.52	0.24	-0.28	exonic	Glyma.04G096600	nonsynonymous SNV	Glyma.04G096600:Glyma.04G096600.1:exon7:c.T1832G:p.F611C,	SAB	PREDICTED: protein SABRE-like isoform X2 [Glycine max]	-	-	-	-	-	-	-
Chr04	8715950	8715950	G	A	SNP	.	1933.92	0|0	1|1	0|1	0|1	33|0	0|31	13|12	16|12	0.48	0.4286	-0.0514	intronic	Glyma.04G096600	-	-	SAB	PREDICTED: protein SABRE-like isoform X2 [Glycine max]	-	-	-	-	-	-	-
Chr04	8716080	8716080	T	G	SNP	.	1269.92	0|0	1|1	0|1	0|1	25|0	0|18	11|8	15|11	0.4211	0.4231	0.002	intronic	Glyma.04G096600	-	-	SAB	PREDICTED: protein SABRE-like isoform X2 [Glycine max]	-	-	-	-	-	-	-
Chr04	8716894	8716894	A	G	SNP	.	2288.92	0|0	1|1	0|1	0|1	40|0	0|31	5|20	22|13	0.8	0.3714	-0.4286	intronic	Glyma.04G096600	-	-	SAB	PREDICTED: protein SABRE-like isoform X2 [Glycine max]	-	-	-	-	-	-	-
Chr04	8717539	8717544	TGTGTG	-	Deletion	.	1839.86	0|0	1|1	0|1	0|1	26|2	2|20	4|7	14|6	-	-	-	intronic	Glyma.04G096600	-	-	SAB	PREDICTED: protein SABRE-like isoform X2 [Glycine max]	-	-	-	-	-	-	-
Chr04	8717569	8717582	TCTGTGTGTGTGTC	-	Deletion	.	2297.87	0|0	0|1	0|1	0|1	29|2	3|16	2|7	15|8	-	-	-	intronic	Glyma.04G096600	-	-	SAB	PREDICTED: protein SABRE-like isoform X2 [Glycine max]	-	-	-	-	-	-	-
Chr04	8717655	8717662	TGTGTGTC	-	Deletion	.	555.88	0|0	1|1	0|1	0|1	18|0	1|7	4|4	15|2	-	-	-	intronic	Glyma.04G096600	-	-	SAB	PREDICTED: protein SABRE-like isoform X2 [Glycine max]	-	-	-	-	-	-	-
Chr04	8717851	8717854	TGTG	-	Deletion	.	436.41	0|0	0|1	0|0	0|1	15|1	2|4	3|1	6|4	-	-	-	intronic	Glyma.04G096600	-	-	SAB	PREDICTED: protein SABRE-like isoform X2 [Glycine max]	-	-	-	-	-	-	-
Chr04	8717984	8717984	C	G	SNP	.	120.7	0|0	1|1	0|1	0|0	30|0	1|3	7|3	11|1	0.3	0.0833	-0.2167	intronic	Glyma.04G096600	-	-	SAB	PREDICTED: protein SABRE-like isoform X2 [Glycine max]	-	-	-	-	-	-	-
Chr04	8718000	8718000	G	C	SNP	.	294.66	0|0	1|1	0|1	0|0	28|0	0|6	5|4	10|1	0.4444	0.0909	-0.3535	intronic	Glyma.04G096600	-	-	SAB	PREDICTED: protein SABRE-like isoform X2 [Glycine max]	-	-	-	-	-	-	-
Chr04	8719145	8719145	G	-	Deletion	.	905.27	0|0	1|1	1|1	0|1	8|1	0|20	0|5	2|3	-	-	-	intronic	Glyma.04G096600	-	-	SAB	PREDICTED: protein SABRE-like isoform X2 [Glycine max]	-	-	-	-	-	-	-
Chr04	8719385	8719386	CG	-	Deletion	.	160.49	.|.	1|1	.|.	1|1	.|.	1|2	.|.	1|2	-	-	-	intronic	Glyma.04G096600	-	-	SAB	PREDICTED: protein SABRE-like isoform X2 [Glycine max]	-	-	-	-	-	-	-
Chr04	8720804	8720804	T	C	SNP	.	1593.94	0|0	1|1	0|1	0|1	26|0	1|25	5|16	13|8	0.7619	0.381	-0.3809	intronic	Glyma.04G096600	-	-	SAB	PREDICTED: protein SABRE-like isoform X2 [Glycine max]	-	-	-	-	-	-	-
Chr04	8721035	8721035	C	T	SNP	.	1488.92	0|0	1|1	0|1	0|1	27|0	0|21	5|16	16|8	0.7619	0.3333	-0.4286	intronic	Glyma.04G096600	-	-	SAB	PREDICTED: protein SABRE-like isoform X2 [Glycine max]	-	-	-	-	-	-	-
Chr04	8721502	8721502	C	T	SNP	.	1734.92	0|0	1|1	0|1	0|1	53|0	0|30	5|12	19|10	0.7059	0.3448	-0.3611	intronic	Glyma.04G096600	-	-	SAB	PREDICTED: protein SABRE-like isoform X2 [Glycine max]	-	-	-	-	-	-	-
Chr04	8721728	8721728	-	A	Insertion	.	1049.88	0|0	1|1	0|1	0|1	27|0	0|20	8|10	8|9	-	-	-	intronic	Glyma.04G096600	-	-	SAB	PREDICTED: protein SABRE-like isoform X2 [Glycine max]	-	-	-	-	-	-	-
Chr04	8722402	8722402	T	C	SNP	.	2316.92	0|0	1|1	0|1	0|1	36|0	0|38	7|16	15|13	0.6957	0.4643	-0.2314	intronic	Glyma.04G096600	-	-	SAB	PREDICTED: protein SABRE-like isoform X2 [Glycine max]	-	-	-	-	-	-	-
Chr04	8724710	8724710	T	C	SNP	.	1366.66	0|0	1|1	1|1	0|1	27|0	0|21	1|14	13|5	0.9333	0.2778	-0.6555	upstream	Glyma.04G096600	-	-	SAB	PREDICTED: protein SABRE-like isoform X2 [Glycine max]	-	-	-	-	-	-	-
Chr04	8725115	8725115	G	T	SNP	.	1161.92	0|0	1|1	0|1	0|1	29|0	0|18	9|13	18|4	0.5909	0.1818	-0.4091	intergenic	Glyma.04G096600(dist=1108),Glyma.04G096700(dist=18551)	-	-	-	-	-	-	-	-	-	-	-
Chr04	8725233	8725233	C	T	SNP	.	900.93	0|0	1|1	0|1	0|1	27|0	0|13	10|11	11|6	0.5238	0.3529	-0.1709	intergenic	Glyma.04G096600(dist=1226),Glyma.04G096700(dist=18433)	-	-	-	-	-	-	-	-	-	-	-
Chr04	8725268	8725268	G	T	SNP	.	937.93	0|0	1|1	0|1	0|1	25|0	0|13	8|11	12|6	0.5789	0.3333	-0.2456	intergenic	Glyma.04G096600(dist=1261),Glyma.04G096700(dist=18398)	-	-	-	-	-	-	-	-	-	-	-
Chr04	8725543	8725543	G	C	SNP	.	1582.92	0|0	1|1	0|1	0|1	31|0	0|22	7|20	15|6	0.7407	0.2857	-0.455	intergenic	Glyma.04G096600(dist=1536),Glyma.04G096700(dist=18123)	-	-	-	-	-	-	-	-	-	-	-
Chr04	8725792	8725792	A	G	SNP	.	2749.92	0|0	1|1	0|1	0|1	29|0	0|35	11|29	13|14	0.725	0.5185	-0.2065	intergenic	Glyma.04G096600(dist=1785),Glyma.04G096700(dist=17874)	-	-	-	-	-	-	-	-	-	-	-
Chr04	8726648	8726648	C	T	SNP	.	1428.92	0|0	1|1	0|1	0|1	40|0	0|23	4|13	12|5	0.7647	0.2941	-0.4706	intergenic	Glyma.04G096600(dist=2641),Glyma.04G096700(dist=17018)	-	-	-	-	-	-	-	-	-	-	-
Chr04	8727344	8727344	A	T	SNP	.	2029.92	0|0	1|1	0|1	0|1	26|0	0|35	9|22	11|4	0.7097	0.2667	-0.443	intergenic	Glyma.04G096600(dist=3337),Glyma.04G096700(dist=16322)	-	-	-	-	-	-	-	-	-	-	-
Chr04	8727696	8727696	C	A	SNP	.	1840.92	0|0	1|1	0|1	0|1	40|0	0|23	12|21	17|9	0.6364	0.3462	-0.2902	intergenic	Glyma.04G096600(dist=3689),Glyma.04G096700(dist=15970)	-	-	-	-	-	-	-	-	-	-	-
Chr04	8728508	8728508	T	C	SNP	.	2474.92	0|0	1|1	0|1	0|1	36|0	0|35	6|19	18|16	0.76	0.4706	-0.2894	intergenic	Glyma.04G096600(dist=4501),Glyma.04G096700(dist=15158)	-	-	-	-	-	-	-	-	-	-	-
Chr04	8729313	8729313	T	A	SNP	.	602.98	0|0	1|1	0|1	0|1	10|0	0|8	3|6	4|4	0.6667	0.5	-0.1667	intergenic	Glyma.04G096600(dist=5306),Glyma.04G096700(dist=14353)	-	-	-	-	-	-	-	-	-	-	-
Chr04	8730055	8730055	-	A	Insertion	.	407	0|0	1|1	1|1	0|1	7|0	0|9	1|2	4|4	-	-	-	intergenic	Glyma.04G096600(dist=6048),Glyma.04G096700(dist=13611)	-	-	-	-	-	-	-	-	-	-	-
Chr04	8730214	8730214	C	T	SNP	.	419.1	0|0	1|1	0|1	0|1	12|0	0|6	5|4	10|3	0.4444	0.2308	-0.2136	intergenic	Glyma.04G096600(dist=6207),Glyma.04G096700(dist=13452)	-	-	-	-	-	-	-	-	-	-	-
Chr04	8730489	8730489	A	G	SNP	.	1042.93	0|0	1|1	0|1	0|1	20|0	0|15	4|11	8|6	0.7333	0.4286	-0.3047	intergenic	Glyma.04G096600(dist=6482),Glyma.04G096700(dist=13177)	-	-	-	-	-	-	-	-	-	-	-
Chr04	8730557	8730557	G	A	SNP	.	870.95	0|0	1|1	0|1	0|1	21|0	0|9	5|10	6|6	0.6667	0.5	-0.1667	intergenic	Glyma.04G096600(dist=6550),Glyma.04G096700(dist=13109)	-	-	-	-	-	-	-	-	-	-	-
Chr04	8730583	8730583	C	G	SNP	.	902.93	0|0	1|1	0|1	0|1	23|0	0|12	4|10	8|4	0.7143	0.3333	-0.381	intergenic	Glyma.04G096600(dist=6576),Glyma.04G096700(dist=13083)	-	-	-	-	-	-	-	-	-	-	-
Chr04	8730590	8730593	AACT	-	Deletion	.	1628.89	0|0	1|1	0|1	0|1	23|0	0|12	3|10	8|4	-	-	-	intergenic	Glyma.04G096600(dist=6583),Glyma.04G096700(dist=13073)	-	-	-	-	-	-	-	-	-	-	-
Chr04	8730706	8730706	C	T	SNP	.	728.93	0|0	1|1	0|1	0|1	15|0	0|13	5|6	6|4	0.5455	0.4	-0.1455	intergenic	Glyma.04G096600(dist=6699),Glyma.04G096700(dist=12960)	-	-	-	-	-	-	-	-	-	-	-
Chr04	8730813	8730813	A	C	SNP	.	457.1	0|0	1|1	0|1	0|1	12|0	0|9	2|5	5|4	0.7143	0.4444	-0.2699	intergenic	Glyma.04G096600(dist=6806),Glyma.04G096700(dist=12853)	-	-	-	-	-	-	-	-	-	-	-
Chr04	8731048	8731048	C	T	SNP	.	843.95	0|0	1|1	0|1	0|1	16|0	0|10	3|11	9|4	0.7857	0.3077	-0.478	intergenic	Glyma.04G096600(dist=7041),Glyma.04G096700(dist=12618)	-	-	-	-	-	-	-	-	-	-	-
Chr04	8731091	8731091	C	T	SNP	.	791.93	0|0	1|1	0|1	0|1	19|0	0|13	6|6	8|5	0.5	0.3846	-0.1154	intergenic	Glyma.04G096600(dist=7084),Glyma.04G096700(dist=12575)	-	-	-	-	-	-	-	-	-	-	-
Chr04	8731206	8731206	-	T	Insertion	.	1257.88	0|0	1|1	0|1	0|1	18|0	0|18	4|10	10|5	-	-	-	intergenic	Glyma.04G096600(dist=7199),Glyma.04G096700(dist=12460)	-	-	-	-	-	-	-	-	-	-	-
Chr04	8731351	8731351	A	G	SNP	.	973.92	0|0	1|1	0|1	0|1	23|0	0|14	7|10	15|5	0.5882	0.25	-0.3382	intergenic	Glyma.04G096600(dist=7344),Glyma.04G096700(dist=12315)	-	-	-	-	-	-	-	-	-	-	-
Chr04	8731439	8731439	G	A	SNP	.	1317.92	0|0	1|1	0|1	0|1	38|0	0|22	6|14	19|11	0.7	0.3667	-0.3333	intergenic	Glyma.04G096600(dist=7432),Glyma.04G096700(dist=12227)	-	-	-	-	-	-	-	-	-	-	-
Chr04	8731604	8731604	A	G	SNP	.	1643.92	0|0	1|1	0|1	0|1	31|0	0|30	4|11	15|8	0.7333	0.3478	-0.3855	intergenic	Glyma.04G096600(dist=7597),Glyma.04G096700(dist=12062)	-	-	-	-	-	-	-	-	-	-	-
Chr04	8731605	8731605	C	T	SNP	.	1731.92	0|0	1|1	0|1	0|1	31|0	0|31	4|11	15|8	0.7333	0.3478	-0.3855	intergenic	Glyma.04G096600(dist=7598),Glyma.04G096700(dist=12061)	-	-	-	-	-	-	-	-	-	-	-
Chr04	8731733	8731733	C	T	SNP	.	1345.92	0|0	1|1	0|1	0|1	43|0	1|25	6|12	19|7	0.6667	0.2692	-0.3975	intergenic	Glyma.04G096600(dist=7726),Glyma.04G096700(dist=11933)	-	-	-	-	-	-	-	-	-	-	-
Chr04	8731775	8731775	A	G	SNP	.	1712.92	0|0	1|1	0|1	0|1	44|0	1|28	10|13	18|13	0.5652	0.4194	-0.1458	intergenic	Glyma.04G096600(dist=7768),Glyma.04G096700(dist=11891)	-	-	-	-	-	-	-	-	-	-	-
Chr04	8731994	8731994	A	G	SNP	.	1319.93	0|0	1|1	0|1	0|1	31|0	1|18	3|11	13|12	0.7857	0.48	-0.3057	intergenic	Glyma.04G096600(dist=7987),Glyma.04G096700(dist=11672)	-	-	-	-	-	-	-	-	-	-	-
Chr04	8732221	8732221	A	G	SNP	.	2076.92	0|0	1|1	0|1	0|1	32|0	0|37	8|15	9|12	0.6522	0.5714	-0.0808	intergenic	Glyma.04G096600(dist=8214),Glyma.04G096700(dist=11445)	-	-	-	-	-	-	-	-	-	-	-
Chr04	8732299	8732299	A	G	SNP	.	1557.92	0|0	1|1	0|1	0|1	43|0	0|24	10|10	14|11	0.5	0.44	-0.06	intergenic	Glyma.04G096600(dist=8292),Glyma.04G096700(dist=11367)	-	-	-	-	-	-	-	-	-	-	-
Chr04	8732405	8732405	T	C	SNP	.	1282.92	0|0	1|1	0|1	0|1	32|0	0|21	10|9	18|9	0.4737	0.3333	-0.1404	intergenic	Glyma.04G096600(dist=8398),Glyma.04G096700(dist=11261)	-	-	-	-	-	-	-	-	-	-	-
Chr04	8732519	8732519	T	G	SNP	.	2285.92	0|0	1|1	0|1	0|1	38|0	0|29	11|19	16|18	0.6333	0.5294	-0.1039	intergenic	Glyma.04G096600(dist=8512),Glyma.04G096700(dist=11147)	-	-	-	-	-	-	-	-	-	-	-
Chr04	8732580	8732580	G	A	SNP	.	1626.92	0|0	1|1	0|1	0|1	30|0	0|23	7|14	13|13	0.6667	0.5	-0.1667	intergenic	Glyma.04G096600(dist=8573),Glyma.04G096700(dist=11086)	-	-	-	-	-	-	-	-	-	-	-
Chr04	8732695	8732695	A	G	SNP	.	1181.14	0|0	1|1	0|1	0|1	17|0	1|21	7|8	10|9	0.5333	0.4737	-0.0596	intergenic	Glyma.04G096600(dist=8688),Glyma.04G096700(dist=10971)	-	-	-	-	-	-	-	-	-	-	-
Chr04	8733024	8733065	CATATATATATACATATATATATATATATATATATATATATA	-	Deletion	.	2078.96	.|.	1|1	.|.	.|.	.|.	0|8	.|.	.|.	-	-	-	intergenic	Glyma.04G096600(dist=9017),Glyma.04G096700(dist=10601)	-	-	-	-	-	-	-	-	-	-	-
Chr04	8733202	8733202	A	T	SNP	.	558.11	0|0	1|1	0|1	0|1	6|0	0|10	2|5	4|3	0.7143	0.4286	-0.2857	intergenic	Glyma.04G096600(dist=9195),Glyma.04G096700(dist=10464)	-	-	-	-	-	-	-	-	-	-	-
Chr04	8733559	8733559	C	T	SNP	.	1017.93	0|0	1|1	0|1	0|1	26|0	0|12	7|4	9|14	0.3636	0.6087	0.2451	intergenic	Glyma.04G096600(dist=9552),Glyma.04G096700(dist=10107)	-	-	-	-	-	-	-	-	-	-	-
Chr04	8733637	8733637	-	T	Insertion	.	612.89	0|0	1|1	0|1	0|1	27|0	0|11	5|3	8|10	-	-	-	intergenic	Glyma.04G096600(dist=9630),Glyma.04G096700(dist=10029)	-	-	-	-	-	-	-	-	-	-	-
Chr04	8733661	8733661	-	GTTGCT	Insertion	.	2153.88	0|0	1|1	0|1	0|1	25|0	0|13	5|2	8|9	-	-	-	intergenic	Glyma.04G096600(dist=9654),Glyma.04G096700(dist=10005)	-	-	-	-	-	-	-	-	-	-	-
Chr04	8733919	8733919	-	TT	Insertion	.	1010.89	0|0	1|1	0|1	0|1	11|0	0|12	6|4	12|5	-	-	-	intergenic	Glyma.04G096600(dist=9912),Glyma.04G096700(dist=9747)	-	-	-	-	-	-	-	-	-	-	-
Chr04	8734035	8734035	-	AA	Insertion	.	1120.88	0|0	1|1	0|1	0|1	21|0	0|16	7|3	15|12	-	-	-	intergenic	Glyma.04G096600(dist=10028),Glyma.04G096700(dist=9631)	-	-	-	-	-	-	-	-	-	-	-
Chr04	8734144	8734144	T	C	SNP	.	1221.92	0|0	1|1	0|1	0|1	22|0	0|21	7|6	8|12	0.4615	0.6	0.1385	intergenic	Glyma.04G096600(dist=10137),Glyma.04G096700(dist=9522)	-	-	-	-	-	-	-	-	-	-	-
Chr04	8734493	8734493	C	T	SNP	.	1571.92	0|0	1|1	0|1	0|1	27|0	0|20	8|15	14|12	0.6522	0.4615	-0.1907	intergenic	Glyma.04G096600(dist=10486),Glyma.04G096700(dist=9173)	-	-	-	-	-	-	-	-	-	-	-
Chr04	8734530	8734530	T	C	SNP	.	1801.92	0|0	1|1	0|1	0|1	22|0	0|24	8|17	15|12	0.68	0.4444	-0.2356	intergenic	Glyma.04G096600(dist=10523),Glyma.04G096700(dist=9136)	-	-	-	-	-	-	-	-	-	-	-
Chr04	8734566	8734582	CGCGCTTGCTCCTCACA	-	Deletion	.	8047.88	0|0	1|1	0|1	0|1	24|0	0|17	4|14	14|9	-	-	-	intergenic	Glyma.04G096600(dist=10559),Glyma.04G096700(dist=9084)	-	-	-	-	-	-	-	-	-	-	-
Chr04	8734609	8734609	G	A	SNP	.	1527.92	0|0	1|1	0|1	0|1	23|0	0|18	5|18	13|11	0.7826	0.4583	-0.3243	intergenic	Glyma.04G096600(dist=10602),Glyma.04G096700(dist=9057)	-	-	-	-	-	-	-	-	-	-	-
Chr04	8734644	8734644	-	T	Insertion	.	926.88	0|0	1|1	0|1	0|1	31|0	0|14	5|17	12|9	-	-	-	intergenic	Glyma.04G096600(dist=10637),Glyma.04G096700(dist=9022)	-	-	-	-	-	-	-	-	-	-	-
Chr04	8734750	8734750	C	T	SNP	.	1732.92	0|0	1|1	0|1	0|1	38|0	0|24	15|21	13|9	0.5833	0.4091	-0.1742	intergenic	Glyma.04G096600(dist=10743),Glyma.04G096700(dist=8916)	-	-	-	-	-	-	-	-	-	-	-
Chr04	8734787	8734787	A	G	SNP	.	1535.92	0|0	1|1	0|1	0|1	28|0	0|25	13|16	10|7	0.5517	0.4118	-0.1399	intergenic	Glyma.04G096600(dist=10780),Glyma.04G096700(dist=8879)	-	-	-	-	-	-	-	-	-	-	-
Chr04	8734802	8734802	G	A	SNP	.	1449.92	0|0	1|1	0|1	0|1	28|0	0|25	11|15	10|7	0.5769	0.4118	-0.1651	intergenic	Glyma.04G096600(dist=10795),Glyma.04G096700(dist=8864)	-	-	-	-	-	-	-	-	-	-	-
Chr04	8734836	8734836	A	G	SNP	.	1443.92	0|0	1|1	0|1	0|1	27|0	0|20	8|15	10|7	0.6522	0.4118	-0.2404	intergenic	Glyma.04G096600(dist=10829),Glyma.04G096700(dist=8830)	-	-	-	-	-	-	-	-	-	-	-
Chr04	8734874	8734874	A	C	SNP	.	1173.92	0|0	1|1	0|1	0|1	25|0	0|19	8|15	14|7	0.6522	0.3333	-0.3189	intergenic	Glyma.04G096600(dist=10867),Glyma.04G096700(dist=8792)	-	-	-	-	-	-	-	-	-	-	-
Chr04	8735004	8735004	T	A	SNP	.	1028.92	1|1	0|0	0|1	0|1	0|21	15|0	16|7	9|5	0.6957	0.6429	-0.0528	intergenic	Glyma.04G096600(dist=10997),Glyma.04G096700(dist=8662)	-	-	-	-	-	-	-	-	-	-	-
Chr04	8735018	8735018	G	A	SNP	.	1412.92	0|0	1|1	0|1	0|1	21|0	0|17	8|16	5|9	0.6667	0.6429	-0.0238	intergenic	Glyma.04G096600(dist=11011),Glyma.04G096700(dist=8648)	-	-	-	-	-	-	-	-	-	-	-
Chr04	8735089	8735089	T	G	SNP	.	1525.92	0|0	1|1	0|1	0|1	25|0	0|22	9|15	8|8	0.625	0.5	-0.125	intergenic	Glyma.04G096600(dist=11082),Glyma.04G096700(dist=8577)	-	-	-	-	-	-	-	-	-	-	-
Chr04	8735138	8735138	C	T	SNP	.	1270.92	0|0	1|1	0|1	0|1	26|0	0|19	9|11	10|7	0.55	0.4118	-0.1382	intergenic	Glyma.04G096600(dist=11131),Glyma.04G096700(dist=8528)	-	-	-	-	-	-	-	-	-	-	-
Chr04	8735371	8735371	T	C	SNP	.	1376.92	0|0	1|1	0|1	0|1	31|0	0|22	5|12	14|9	0.7059	0.3913	-0.3146	intergenic	Glyma.04G096600(dist=11364),Glyma.04G096700(dist=8295)	-	-	-	-	-	-	-	-	-	-	-
Chr04	8735380	8735380	C	A	SNP	.	1276.92	0|0	1|1	0|1	0|1	29|0	0|22	5|9	11|8	0.6429	0.4211	-0.2218	intergenic	Glyma.04G096600(dist=11373),Glyma.04G096700(dist=8286)	-	-	-	-	-	-	-	-	-	-	-
Chr04	8735471	8735471	A	G	SNP	.	378.25	0|0	1|1	0|1	0|1	27|0	0|5	6|4	12|4	0.4	0.25	-0.15	intergenic	Glyma.04G096600(dist=11464),Glyma.04G096700(dist=8195)	-	-	-	-	-	-	-	-	-	-	-
Chr04	8735767	8735767	A	G	SNP	.	1504.92	0|0	1|1	0|1	0|1	34|0	0|29	5|12	17|5	0.7059	0.2273	-0.4786	intergenic	Glyma.04G096600(dist=11760),Glyma.04G096700(dist=7899)	-	-	-	-	-	-	-	-	-	-	-
Chr04	8735780	8735780	T	C	SNP	.	1488.92	0|0	1|1	0|1	0|1	36|0	0|28	4|11	18|6	0.7333	0.25	-0.4833	intergenic	Glyma.04G096600(dist=11773),Glyma.04G096700(dist=7886)	-	-	-	-	-	-	-	-	-	-	-
Chr04	8736197	8736197	A	C	SNP	.	1414.92	0|0	1|1	0|1	0|1	32|0	0|19	13|16	11|8	0.5517	0.4211	-0.1306	intergenic	Glyma.04G096600(dist=12190),Glyma.04G096700(dist=7469)	-	-	-	-	-	-	-	-	-	-	-
Chr04	8736252	8736252	C	A	SNP	.	1362.92	0|0	1|1	0|1	0|1	37|0	0|20	11|20	15|4	0.6452	0.2105	-0.4347	intergenic	Glyma.04G096600(dist=12245),Glyma.04G096700(dist=7414)	-	-	-	-	-	-	-	-	-	-	-
Chr04	8736327	8736327	T	C	SNP	.	676.67	0|0	1|1	0|1	0|0	39|0	0|12	7|11	15|1	0.6111	0.0625	-0.5486	intergenic	Glyma.04G096600(dist=12320),Glyma.04G096700(dist=7339)	-	-	-	-	-	-	-	-	-	-	-
Chr04	8736476	8736476	A	C	SNP	.	991.92	0|0	1|1	0|1	0|1	33|0	0|19	9|11	26|4	0.55	0.1333	-0.4167	intergenic	Glyma.04G096600(dist=12469),Glyma.04G096700(dist=7190)	-	-	-	-	-	-	-	-	-	-	-
Chr04	8736503	8736503	C	G	SNP	.	1428.92	0|0	1|1	0|1	0|1	35|0	0|23	12|16	27|6	0.5714	0.1818	-0.3896	intergenic	Glyma.04G096600(dist=12496),Glyma.04G096700(dist=7163)	-	-	-	-	-	-	-	-	-	-	-
Chr04	8736538	8736538	G	A	SNP	.	1264.92	0|0	1|1	0|1	0|1	33|0	0|20	11|16	22|8	0.5926	0.2667	-0.3259	intergenic	Glyma.04G096600(dist=12531),Glyma.04G096700(dist=7128)	-	-	-	-	-	-	-	-	-	-	-
Chr04	8736557	8736557	T	C	SNP	.	1242.92	0|0	1|1	0|1	0|1	36|0	0|18	10|15	24|10	0.6	0.2941	-0.3059	intergenic	Glyma.04G096600(dist=12550),Glyma.04G096700(dist=7109)	-	-	-	-	-	-	-	-	-	-	-
Chr04	8736591	8736591	T	G	SNP	.	873.93	0|0	1|1	0|1	0|1	35|0	0|12	8|11	21|7	0.5789	0.25	-0.3289	intergenic	Glyma.04G096600(dist=12584),Glyma.04G096700(dist=7075)	-	-	-	-	-	-	-	-	-	-	-
Chr04	8736659	8736659	G	A	SNP	.	641.93	0|0	1|1	0|1	0|1	31|0	0|11	6|4	11|5	0.4	0.3125	-0.0875	intergenic	Glyma.04G096600(dist=12652),Glyma.04G096700(dist=7007)	-	-	-	-	-	-	-	-	-	-	-
Chr04	8736667	8736667	A	G	SNP	.	547.93	0|0	1|1	0|1	0|1	33|0	0|11	6|4	12|4	0.4	0.25	-0.15	intergenic	Glyma.04G096600(dist=12660),Glyma.04G096700(dist=6999)	-	-	-	-	-	-	-	-	-	-	-
Chr04	8736820	8736820	G	A	SNP	.	1645.92	0|0	1|1	0|1	0|1	27|0	0|29	6|15	15|10	0.7143	0.4	-0.3143	intergenic	Glyma.04G096600(dist=12813),Glyma.04G096700(dist=6846)	-	-	-	-	-	-	-	-	-	-	-
Chr04	8736860	8736860	G	A	SNP	.	1618.92	0|0	1|1	0|1	0|1	28|0	0|25	7|15	17|14	0.6818	0.4516	-0.2302	intergenic	Glyma.04G096600(dist=12853),Glyma.04G096700(dist=6806)	-	-	-	-	-	-	-	-	-	-	-
Chr04	8736886	8736886	C	T	SNP	.	1252.92	0|0	1|1	0|1	0|1	35|0	0|20	6|12	17|13	0.6667	0.4333	-0.2334	intergenic	Glyma.04G096600(dist=12879),Glyma.04G096700(dist=6780)	-	-	-	-	-	-	-	-	-	-	-
Chr04	8736920	8736920	-	TTAA	Insertion	.	1276.97	0|0	1|1	0|1	0|1	29|0	0|7	5|7	14|8	-	-	-	intergenic	Glyma.04G096600(dist=12913),Glyma.04G096700(dist=6746)	-	-	-	-	-	-	-	-	-	-	-
Chr04	8737035	8737035	T	-	Deletion	.	745.91	0|0	1|1	0|1	0|1	21|0	1|15	12|6	7|5	-	-	-	intergenic	Glyma.04G096600(dist=13028),Glyma.04G096700(dist=6631)	-	-	-	-	-	-	-	-	-	-	-
Chr04	8737037	8737037	C	A	SNP	.	883.92	0|0	1|1	0|1	0|1	22|0	0|16	11|7	7|5	0.3889	0.4167	0.0278	intergenic	Glyma.04G096600(dist=13030),Glyma.04G096700(dist=6629)	-	-	-	-	-	-	-	-	-	-	-
Chr04	8737056	8737056	A	C	SNP	.	1204.92	0|0	1|1	0|1	0|1	23|0	1|21	12|8	8|7	0.4	0.4667	0.0667	intergenic	Glyma.04G096600(dist=13049),Glyma.04G096700(dist=6610)	-	-	-	-	-	-	-	-	-	-	-
Chr04	8737185	8737185	G	A	SNP	.	1430.92	0|0	1|1	0|1	0|1	25|0	0|20	4|11	10|11	0.7333	0.5238	-0.2095	intergenic	Glyma.04G096600(dist=13178),Glyma.04G096700(dist=6481)	-	-	-	-	-	-	-	-	-	-	-
Chr04	8737330	8737330	T	C	SNP	.	1256.92	0|0	1|1	0|1	0|1	30|0	0|22	12|9	15|7	0.4286	0.3182	-0.1104	intergenic	Glyma.04G096600(dist=13323),Glyma.04G096700(dist=6336)	-	-	-	-	-	-	-	-	-	-	-
Chr04	8737371	8737371	A	G	SNP	.	1271.92	0|0	1|1	0|1	0|1	30|0	0|21	9|11	16|9	0.55	0.36	-0.19	intergenic	Glyma.04G096600(dist=13364),Glyma.04G096700(dist=6295)	-	-	-	-	-	-	-	-	-	-	-
Chr04	8737689	8737689	G	A	SNP	.	2092.92	0|0	1|1	0|1	0|1	29|0	1|29	11|19	15|11	0.6333	0.4231	-0.2102	intergenic	Glyma.04G096600(dist=13682),Glyma.04G096700(dist=5977)	-	-	-	-	-	-	-	-	-	-	-
Chr04	8737749	8737749	G	A	SNP	.	1562.37	0|0	1|1	0|1	0|1	28|0	1|16	6|20	21|14	0.7692	0.4	-0.3692	intergenic	Glyma.04G096600(dist=13742),Glyma.04G096700(dist=5917)	-	-	-	-	-	-	-	-	-	-	-
Chr04	8737880	8737880	G	T	SNP	.	1962.93	0|0	1|1	0|1	0|1	29|0	1|25	8|24	22|13	0.75	0.3714	-0.3786	intergenic	Glyma.04G096600(dist=13873),Glyma.04G096700(dist=5786)	-	-	-	-	-	-	-	-	-	-	-
Chr04	8738102	8738102	G	A	SNP	.	1696.92	0|0	1|1	0|1	0|1	22|0	0|25	7|18	15|5	0.72	0.25	-0.47	intergenic	Glyma.04G096600(dist=14095),Glyma.04G096700(dist=5564)	-	-	-	-	-	-	-	-	-	-	-
Chr04	8738103	8738103	A	C	SNP	.	1638.92	0|0	1|1	0|1	0|1	22|0	0|25	7|18	15|5	0.72	0.25	-0.47	intergenic	Glyma.04G096600(dist=14096),Glyma.04G096700(dist=5563)	-	-	-	-	-	-	-	-	-	-	-
Chr04	8738199	8738199	T	G	SNP	.	1497.92	0|0	1|1	0|1	0|1	25|0	0|22	6|12	16|12	0.6667	0.4286	-0.2381	intergenic	Glyma.04G096600(dist=14192),Glyma.04G096700(dist=5467)	-	-	-	-	-	-	-	-	-	-	-
Chr04	8738244	8738244	T	C	SNP	.	1643.92	0|0	1|1	0|1	0|1	28|0	0|25	7|12	19|11	0.6316	0.3667	-0.2649	intergenic	Glyma.04G096600(dist=14237),Glyma.04G096700(dist=5422)	-	-	-	-	-	-	-	-	-	-	-
Chr04	8738257	8738257	T	C	SNP	.	1614.92	0|0	1|1	0|1	0|1	28|0	0|23	8|12	19|12	0.6	0.3871	-0.2129	intergenic	Glyma.04G096600(dist=14250),Glyma.04G096700(dist=5409)	-	-	-	-	-	-	-	-	-	-	-
Chr04	8738442	8738442	T	C	SNP	.	1373.92	0|0	1|1	0|1	0|1	17|0	0|29	4|6	17|5	0.6	0.2273	-0.3727	intergenic	Glyma.04G096600(dist=14435),Glyma.04G096700(dist=5224)	-	-	-	-	-	-	-	-	-	-	-
Chr04	8738443	8738443	A	T	SNP	.	1327.92	0|0	1|1	0|1	0|1	16|0	0|28	4|6	17|5	0.6	0.2273	-0.3727	intergenic	Glyma.04G096600(dist=14436),Glyma.04G096700(dist=5223)	-	-	-	-	-	-	-	-	-	-	-
Chr04	8738762	8738767	ATCATC	-	Deletion	.	3166.88	0|0	1|1	0|1	0|1	17|0	0|30	5|9	20|4	-	-	-	intergenic	Glyma.04G096600(dist=14755),Glyma.04G096700(dist=4899)	-	-	-	-	-	-	-	-	-	-	-
Chr04	8738809	8738809	G	A	SNP	.	1711.71	0|0	1|1	0|1	0|1	16|1	0|32	4|12	21|5	0.75	0.1923	-0.5577	intergenic	Glyma.04G096600(dist=14802),Glyma.04G096700(dist=4857)	-	-	-	-	-	-	-	-	-	-	-
Chr04	8738884	8738884	C	T	SNP	.	1590.03	0|0	1|1	0|1	0|1	19|1	0|31	5|13	9|2	0.7222	0.1818	-0.5404	intergenic	Glyma.04G096600(dist=14877),Glyma.04G096700(dist=4782)	-	-	-	-	-	-	-	-	-	-	-
Chr04	8738982	8738982	-	A	Insertion	.	1342.88	0|0	1|1	0|1	0|1	20|0	0|13	5|10	11|10	-	-	-	intergenic	Glyma.04G096600(dist=14975),Glyma.04G096700(dist=4684)	-	-	-	-	-	-	-	-	-	-	-
Chr04	8739002	8739002	G	-	Deletion	.	1030.89	0|0	1|1	0|1	0|1	21|0	0|10	4|9	13|9	-	-	-	intergenic	Glyma.04G096600(dist=14995),Glyma.04G096700(dist=4664)	-	-	-	-	-	-	-	-	-	-	-
Chr04	8739125	8739125	G	A	SNP	.	1025.71	0|0	1|1	0|1	0|1	18|1	0|19	3|10	18|4	0.7692	0.1818	-0.5874	intergenic	Glyma.04G096600(dist=15118),Glyma.04G096700(dist=4541)	-	-	-	-	-	-	-	-	-	-	-
Chr04	8739221	8739221	A	-	Deletion	.	1036.89	0|0	1|1	0|1	0|1	14|0	0|20	2|9	8|7	-	-	-	intergenic	Glyma.04G096600(dist=15214),Glyma.04G096700(dist=4445)	-	-	-	-	-	-	-	-	-	-	-
Chr04	8739298	8739298	T	A	SNP	.	1295.93	0|0	1|1	0|1	0|1	12|0	0|17	5|14	8|6	0.7368	0.4286	-0.3082	intergenic	Glyma.04G096600(dist=15291),Glyma.04G096700(dist=4368)	-	-	-	-	-	-	-	-	-	-	-
Chr04	8739402	8739402	A	C	SNP	.	1028.92	0|0	1|1	0|1	0|1	16|0	0|15	4|10	12|6	0.7143	0.3333	-0.381	intergenic	Glyma.04G096600(dist=15395),Glyma.04G096700(dist=4264)	-	-	-	-	-	-	-	-	-	-	-
Chr04	8739454	8739462	TGTGTCTCT	-	Deletion	.	3775.88	0|0	1|1	0|1	0|1	19|0	0|19	6|11	17|5	-	-	-	intergenic	Glyma.04G096600(dist=15447),Glyma.04G096700(dist=4204)	-	-	-	-	-	-	-	-	-	-	-
Chr04	8739495	8739495	C	G	SNP	.	1399.92	0|0	1|1	0|1	0|1	24|0	0|24	8|13	22|7	0.619	0.2414	-0.3776	intergenic	Glyma.04G096600(dist=15488),Glyma.04G096700(dist=4171)	-	-	-	-	-	-	-	-	-	-	-
Chr04	8739595	8739595	C	T	SNP	.	1546.92	0|0	1|1	0|1	0|1	26|0	0|21	5|10	13|12	0.6667	0.48	-0.1867	intergenic	Glyma.04G096600(dist=15588),Glyma.04G096700(dist=4071)	-	-	-	-	-	-	-	-	-	-	-
Chr04	8739619	8739619	A	G	SNP	.	1504.92	0|0	1|1	0|1	0|1	28|0	0|15	5|12	11|16	0.7059	0.5926	-0.1133	intergenic	Glyma.04G096600(dist=15612),Glyma.04G096700(dist=4047)	-	-	-	-	-	-	-	-	-	-	-
Chr04	8739658	8739658	A	G	SNP	.	1983.92	0|0	1|1	0|1	0|1	24|0	0|18	10|18	12|21	0.6429	0.6364	-0.0065	intergenic	Glyma.04G096600(dist=15651),Glyma.04G096700(dist=4008)	-	-	-	-	-	-	-	-	-	-	-
Chr04	8739669	8739669	G	A	SNP	.	1780.92	0|0	1|1	0|1	0|1	23|0	0|16	10|18	11|19	0.6429	0.6333	-0.0096	intergenic	Glyma.04G096600(dist=15662),Glyma.04G096700(dist=3997)	-	-	-	-	-	-	-	-	-	-	-
Chr04	8739703	8739703	C	A	SNP	.	1811.92	0|0	1|1	0|1	0|1	24|0	0|19	11|21	16|15	0.6562	0.4839	-0.1723	intergenic	Glyma.04G096600(dist=15696),Glyma.04G096700(dist=3963)	-	-	-	-	-	-	-	-	-	-	-
Chr04	8739721	8739721	C	T	SNP	.	2008.92	0|0	1|1	0|1	0|1	24|0	0|23	11|22	18|15	0.6667	0.4545	-0.2122	intergenic	Glyma.04G096600(dist=15714),Glyma.04G096700(dist=3945)	-	-	-	-	-	-	-	-	-	-	-
Chr04	8740171	8740171	C	T	SNP	.	1857.92	0|0	1|1	0|1	0|1	24|0	0|30	5|14	13|8	0.7368	0.381	-0.3558	intergenic	Glyma.04G096600(dist=16164),Glyma.04G096700(dist=3495)	-	-	-	-	-	-	-	-	-	-	-
Chr04	8740301	8740301	T	C	SNP	.	1564.92	0|0	1|1	0|1	0|1	23|0	0|28	13|8	18|10	0.381	0.3571	-0.0239	intergenic	Glyma.04G096600(dist=16294),Glyma.04G096700(dist=3365)	-	-	-	-	-	-	-	-	-	-	-
Chr04	8743380	8743380	T	-	Deletion	.	721.14	0|0	1|1	1|1	0|1	8|0	0|13	1|5	5|10	-	-	-	upstream	Glyma.04G096700	-	-	ngdn	PREDICTED: neuroguidin-like [Glycine max]	-	-	-	-	-	-	-
Chr04	8743480	8743480	A	G	SNP	.	1058.18	0|0	1|1	1|1	0|1	6|0	0|17	0|9	2|6	1	0.75	-0.25	upstream	Glyma.04G096700	-	-	ngdn	PREDICTED: neuroguidin-like [Glycine max]	-	-	-	-	-	-	-
Chr04	8743522	8743573	ATATATATATATATATATATATATATATATATATATATATATATATATATAT	-	Deletion	.	3774.07	.|.	1|1	1|1	0|0	.|.	0|4	0|2	0|1	-	-	-	upstream	Glyma.04G096700	-	-	ngdn	PREDICTED: neuroguidin-like [Glycine max]	-	-	-	-	-	-	-
Chr04	8743716	8743716	C	T	SNP	.	1966.95	0|0	1|1	0|1	0|1	10|0	0|28	5|18	7|8	0.7826	0.5333	-0.2493	UTR5	Glyma.04G096700(Glyma.04G096700.2:c.-404C>T,Glyma.04G096700.1:c.-404C>T)	-	-	-	-	-	-	-	-	-	-	-
Chr04	8743898	8743899	TT	-	Deletion	.	1928.9	0|0	1|1	0|1	0|1	9|0	0|30	3|16	6|7	-	-	-	intronic	Glyma.04G096700	-	-	ngdn	PREDICTED: neuroguidin-like [Glycine max]	-	-	-	-	-	-	-
Chr04	8744029	8744029	-	TTG	Insertion	.	2346.88	0|0	1|1	0|1	0|1	28|0	0|24	8|17	17|13	-	-	-	intronic	Glyma.04G096700	-	-	ngdn	PREDICTED: neuroguidin-like [Glycine max]	-	-	-	-	-	-	-
Chr04	8744404	8744404	T	C	SNP	.	1755.92	0|0	1|1	0|1	0|1	30|0	0|30	8|12	17|13	0.6	0.4333	-0.1667	intronic	Glyma.04G096700	-	-	ngdn	PREDICTED: neuroguidin-like [Glycine max]	-	-	-	-	-	-	-
Chr04	8744784	8744784	G	T	SNP	.	2084.92	0|0	1|1	0|1	0|1	34|3	0|37	7|12	20|10	0.6316	0.3333	-0.2983	intronic	Glyma.04G096700	-	-	ngdn	PREDICTED: neuroguidin-like [Glycine max]	-	-	-	-	-	-	-
Chr04	8745098	8745098	A	C	SNP	.	2057.06	0|0	1|1	0|1	0|1	31|3	0|36	14|14	17|11	0.5	0.3929	-0.1071	intronic	Glyma.04G096700	-	-	ngdn	PREDICTED: neuroguidin-like [Glycine max]	-	-	-	-	-	-	-
Chr04	8746884	8746884	-	T	Insertion	.	550.9	0|0	1|1	0|1	0|1	18|1	0|18	8|3	4|5	-	-	-	UTR3	Glyma.04G096700(Glyma.04G096700.2:c.*257_*258insT,Glyma.04G096700.1:c.*257_*258insT)	-	-	-	-	-	-	-	-	-	-	-
Chr04	8747311	8747311	-	T	Insertion	.	612.67	0|0	1|1	0|1	0|0	18|0	0|12	5|12	7|1	-	-	-	downstream	Glyma.04G096700,Glyma.04G096800	-	-	-	-	-	-	-	-	-	-	-
Chr04	8747813	8747813	A	-	Deletion	.	1371.9	0|0	1|1	0|1	0|1	29|0	0|27	6|21	11|2	-	-	-	downstream	Glyma.04G096700,Glyma.04G096800	-	-	-	-	-	-	-	-	-	-	-
Chr04	8749633	8749633	A	G	SNP	.	1567.92	0|0	1|1	0|1	0|1	26|0	0|28	4|12	15|8	0.75	0.3478	-0.4022	intronic	Glyma.04G096800	-	-	CLT2	PREDICTED: protein CLT2, chloroplastic-like [Glycine max]	-	-	-	-	-	-	-
Chr04	8751534	8751534	C	T	SNP	.	2075.92	0|0	1|1	0|1	0|1	24|0	0|35	9|15	12|9	0.625	0.4286	-0.1964	intronic	Glyma.04G096800	-	-	CLT2	PREDICTED: protein CLT2, chloroplastic-like [Glycine max]	-	-	-	-	-	-	-
Chr04	8751696	8751696	C	A	SNP	.	1747.92	0|0	1|1	0|1	0|1	25|0	0|24	9|19	20|6	0.6786	0.2308	-0.4478	intronic	Glyma.04G096800	-	-	CLT2	PREDICTED: protein CLT2, chloroplastic-like [Glycine max]	-	-	-	-	-	-	-
Chr04	8751697	8751697	G	A	SNP	.	1693.92	0|0	1|1	0|1	0|1	25|0	0|24	9|19	20|6	0.6786	0.2308	-0.4478	intronic	Glyma.04G096800	-	-	CLT2	PREDICTED: protein CLT2, chloroplastic-like [Glycine max]	-	-	-	-	-	-	-
Chr04	8753321	8753321	C	T	SNP	.	2414.92	0|0	1|1	0|1	0|1	37|0	0|33	4|27	20|9	0.871	0.3103	-0.5607	intronic	Glyma.04G096800	-	-	CLT2	PREDICTED: protein CLT2, chloroplastic-like [Glycine max]	-	-	-	-	-	-	-
Chr04	8754670	8754678	TAGAAAAAC	-	Deletion	.	4284.88	0|0	1|1	0|1	0|1	26|0	0|21	10|12	18|4	-	-	-	intronic	Glyma.04G096800	-	-	CLT2	PREDICTED: protein CLT2, chloroplastic-like [Glycine max]	-	-	-	-	-	-	-
Chr04	8755387	8755387	T	C	SNP	.	1482.93	0|0	1|1	0|1	0|1	18|0	0|20	4|16	9|7	0.8	0.4375	-0.3625	intronic	Glyma.04G096800	-	-	CLT2	PREDICTED: protein CLT2, chloroplastic-like [Glycine max]	-	-	-	-	-	-	-
Chr04	8755531	8755531	A	G	SNP	.	1896.93	0|0	1|1	0|1	0|1	13|0	0|32	5|19	15|6	0.7917	0.2857	-0.506	intronic	Glyma.04G096800	-	-	CLT2	PREDICTED: protein CLT2, chloroplastic-like [Glycine max]	-	-	-	-	-	-	-
Chr04	8755596	8755596	-	AA	Insertion	.	2669.88	0|0	1|1	0|1	0|1	13|0	0|34	4|14	9|9	-	-	-	intronic	Glyma.04G096800	-	-	CLT2	PREDICTED: protein CLT2, chloroplastic-like [Glycine max]	-	-	-	-	-	-	-
Chr04	8755688	8755688	C	G	SNP	.	1595.56	0|0	1|1	0|1	0|1	5|0	0|28	3|11	4|7	0.7857	0.6364	-0.1493	intronic	Glyma.04G096800	-	-	CLT2	PREDICTED: protein CLT2, chloroplastic-like [Glycine max]	-	-	-	-	-	-	-
Chr04	8755730	8755732	CCC	-	Deletion	.	498.79	0|0	0|1	1|1	0|1	2|0	2|8	1|3	2|3	-	-	-	intronic	Glyma.04G096800	-	-	CLT2	PREDICTED: protein CLT2, chloroplastic-like [Glycine max]	-	-	-	-	-	-	-
Chr04	8756173	8756173	G	T	SNP	.	1713.92	0|0	1|1	0|1	0|1	29|0	0|22	9|15	15|11	0.625	0.4231	-0.2019	intronic	Glyma.04G096800	-	-	CLT2	PREDICTED: protein CLT2, chloroplastic-like [Glycine max]	-	-	-	-	-	-	-
Chr04	8756925	8756925	C	T	SNP	.	1719.92	0|0	1|1	0|1	0|1	39|0	0|41	5|4	17|6	0.4444	0.2609	-0.1835	intronic	Glyma.04G096800	-	-	CLT2	PREDICTED: protein CLT2, chloroplastic-like [Glycine max]	-	-	-	-	-	-	-
Chr04	8758023	8758023	T	C	SNP	.	1801.92	0|0	1|1	0|1	0|1	22|0	0|27	8|18	20|8	0.6923	0.2857	-0.4066	intronic	Glyma.04G096800	-	-	CLT2	PREDICTED: protein CLT2, chloroplastic-like [Glycine max]	-	-	-	-	-	-	-
Chr04	8758090	8758090	T	A	SNP	.	1586.92	0|0	1|1	0|1	0|1	27|0	0|21	9|23	14|6	0.7188	0.3	-0.4188	intronic	Glyma.04G096800	-	-	CLT2	PREDICTED: protein CLT2, chloroplastic-like [Glycine max]	-	-	-	-	-	-	-
Chr04	8758091	8758091	T	C	SNP	.	1589.92	0|0	1|1	0|1	0|1	27|0	0|20	9|23	14|6	0.7188	0.3	-0.4188	intronic	Glyma.04G096800	-	-	CLT2	PREDICTED: protein CLT2, chloroplastic-like [Glycine max]	-	-	-	-	-	-	-
Chr04	8759078	8759078	G	A	SNP	.	1604.92	0|0	1|1	0|1	0|1	30|0	0|17	12|18	10|11	0.6	0.5238	-0.0762	intronic	Glyma.04G096800	-	-	CLT2	PREDICTED: protein CLT2, chloroplastic-like [Glycine max]	-	-	-	-	-	-	-
Chr04	8760209	8760209	G	A	SNP	.	1322.98	0|0	1|1	0|1	0|1	34|0	1|22	5|15	15|9	0.75	0.375	-0.375	intronic	Glyma.04G096800	-	-	CLT2	PREDICTED: protein CLT2, chloroplastic-like [Glycine max]	-	-	-	-	-	-	-
Chr04	8760320	8760320	-	GCGAGCTAACTG	Insertion	.	4294.88	0|0	1|1	0|1	0|1	34|0	0|19	15|8	18|4	-	-	-	intronic	Glyma.04G096800	-	-	CLT2	PREDICTED: protein CLT2, chloroplastic-like [Glycine max]	-	-	-	-	-	-	-
Chr04	8760459	8760459	A	G	SNP	.	1995.92	0|0	1|1	0|1	0|1	30|0	0|27	7|17	22|16	0.7083	0.4211	-0.2872	intronic	Glyma.04G096800	-	-	CLT2	PREDICTED: protein CLT2, chloroplastic-like [Glycine max]	-	-	-	-	-	-	-
Chr04	8760667	8760667	C	T	SNP	.	2118.92	0|0	1|1	0|1	0|1	45|0	0|33	10|16	12|11	0.6154	0.4783	-0.1371	intronic	Glyma.04G096800	-	-	CLT2	PREDICTED: protein CLT2, chloroplastic-like [Glycine max]	-	-	-	-	-	-	-
Chr04	8760696	8760696	A	G	SNP	.	1998.92	0|0	1|1	0|1	0|1	45|0	0|30	11|16	12|11	0.5926	0.4783	-0.1143	intronic	Glyma.04G096800	-	-	CLT2	PREDICTED: protein CLT2, chloroplastic-like [Glycine max]	-	-	-	-	-	-	-
Chr04	8760765	8760765	C	A	SNP	.	1758.92	0|0	1|1	0|1	0|1	39|0	0|28	12|16	12|10	0.5714	0.4545	-0.1169	intronic	Glyma.04G096800	-	-	CLT2	PREDICTED: protein CLT2, chloroplastic-like [Glycine max]	-	-	-	-	-	-	-
Chr04	8760808	8760808	G	A	SNP	.	1805.92	0|0	1|1	0|1	0|1	40|0	0|30	13|14	15|12	0.5185	0.4444	-0.0741	intronic	Glyma.04G096800	-	-	CLT2	PREDICTED: protein CLT2, chloroplastic-like [Glycine max]	-	-	-	-	-	-	-
Chr04	8761052	8761052	T	C	SNP	.	1715.92	0|0	1|1	0|1	0|1	25|0	0|24	7|14	16|11	0.6667	0.4074	-0.2593	intronic	Glyma.04G096800	-	-	CLT2	PREDICTED: protein CLT2, chloroplastic-like [Glycine max]	-	-	-	-	-	-	-
Chr04	8761206	8761206	A	G	SNP	.	2118.92	0|0	1|1	0|1	0|1	32|0	0|28	11|20	13|11	0.6452	0.4583	-0.1869	intronic	Glyma.04G096800	-	-	CLT2	PREDICTED: protein CLT2, chloroplastic-like [Glycine max]	-	-	-	-	-	-	-
Chr04	8761896	8761896	G	-	Deletion	.	1684.88	0|0	1|1	0|1	0|1	35|0	0|32	9|14	15|7	-	-	-	intronic	Glyma.04G096800	-	-	CLT2	PREDICTED: protein CLT2, chloroplastic-like [Glycine max]	-	-	-	-	-	-	-
Chr04	8762233	8762233	C	T	SNP	.	2019.92	0|0	1|1	0|1	0|1	31|0	0|29	8|19	14|10	0.7037	0.4167	-0.287	intronic	Glyma.04G096800	-	-	CLT2	PREDICTED: protein CLT2, chloroplastic-like [Glycine max]	-	-	-	-	-	-	-
Chr04	8762747	8762760	CAGGAAAATGGCGC	-	Deletion	.	6358.88	0|0	1|1	0|1	0|1	27|0	0|28	6|4	21|8	-	-	-	intronic	Glyma.04G096800	-	-	CLT2	PREDICTED: protein CLT2, chloroplastic-like [Glycine max]	-	-	-	-	-	-	-
Chr04	8764673	8764673	A	G	SNP	.	1969.92	0|0	1|1	0|1	0|1	44|0	0|32	10|15	18|10	0.6	0.3571	-0.2429	intronic	Glyma.04G096800	-	-	CLT2	PREDICTED: protein CLT2, chloroplastic-like [Glycine max]	-	-	-	-	-	-	-
Chr04	8765869	8765869	A	G	SNP	.	1994.92	0|0	1|1	0|1	0|1	27|0	0|30	5|15	17|13	0.75	0.4333	-0.3167	intronic	Glyma.04G096800	-	-	CLT2	PREDICTED: protein CLT2, chloroplastic-like [Glycine max]	-	-	-	-	-	-	-
Chr04	8766086	8766086	G	-	Deletion	.	2073.86	0|0	1|1	0|1	0|1	31|0	3|31	8|14	17|7	-	-	-	intronic	Glyma.04G096800	-	-	CLT2	PREDICTED: protein CLT2, chloroplastic-like [Glycine max]	-	-	-	-	-	-	-
Chr04	8766330	8766330	C	A	SNP	.	1541.92	0|0	1|1	0|1	0|1	26|0	0|22	7|12	18|11	0.6316	0.3793	-0.2523	intronic	Glyma.04G096800	-	-	CLT2	PREDICTED: protein CLT2, chloroplastic-like [Glycine max]	-	-	-	-	-	-	-
Chr04	8766923	8766923	G	T	SNP	.	1239.92	0|0	1|1	0|1	0|1	26|0	0|18	2|11	15|8	0.8462	0.3478	-0.4984	intronic	Glyma.04G096800	-	-	CLT2	PREDICTED: protein CLT2, chloroplastic-like [Glycine max]	-	-	-	-	-	-	-
Chr04	8767851	8767851	G	A	SNP	.	1344.92	0|0	1|1	0|1	0|1	28|0	0|23	6|12	23|5	0.6667	0.1786	-0.4881	intronic	Glyma.04G096800	-	-	CLT2	PREDICTED: protein CLT2, chloroplastic-like [Glycine max]	-	-	-	-	-	-	-
Chr04	8768976	8768976	A	G	SNP	.	1906.92	0|0	1|1	0|1	0|1	31|1	0|24	8|22	18|12	0.7333	0.4	-0.3333	intronic	Glyma.04G096800	-	-	CLT2	PREDICTED: protein CLT2, chloroplastic-like [Glycine max]	-	-	-	-	-	-	-
Chr04	8770350	8770350	A	C	SNP	.	1550.92	0|0	1|1	0|1	0|1	30|0	0|26	10|12	23|10	0.5455	0.303	-0.2425	intronic	Glyma.04G096800	-	-	CLT2	PREDICTED: protein CLT2, chloroplastic-like [Glycine max]	-	-	-	-	-	-	-
Chr04	8770652	8770652	G	A	SNP	.	1675.92	0|0	1|1	0|1	0|1	26|0	0|28	9|10	14|9	0.5263	0.3913	-0.135	intronic	Glyma.04G096800	-	-	CLT2	PREDICTED: protein CLT2, chloroplastic-like [Glycine max]	-	-	-	-	-	-	-
Chr04	8772052	8772052	G	T	SNP	.	2117.92	0|0	1|1	0|1	0|1	34|0	1|22	8|29	22|11	0.7838	0.3333	-0.4505	intronic	Glyma.04G096800	-	-	CLT2	PREDICTED: protein CLT2, chloroplastic-like [Glycine max]	-	-	-	-	-	-	-
Chr04	8772230	8772230	A	G	SNP	.	1770.92	0|0	1|1	0|1	0|1	25|0	0|24	9|15	20|11	0.625	0.3548	-0.2702	intronic	Glyma.04G096800	-	-	CLT2	PREDICTED: protein CLT2, chloroplastic-like [Glycine max]	-	-	-	-	-	-	-
Chr04	8772272	8772272	C	T	SNP	.	1719.92	0|0	1|1	0|1	0|1	24|0	0|22	8|18	15|9	0.6923	0.375	-0.3173	intronic	Glyma.04G096800	-	-	CLT2	PREDICTED: protein CLT2, chloroplastic-like [Glycine max]	-	-	-	-	-	-	-
Chr04	8772733	8772733	G	A	SNP	.	2378.92	0|0	1|1	0|1	0|1	35|0	0|39	19|16	13|12	0.4571	0.48	0.0229	intronic	Glyma.04G096800	-	-	CLT2	PREDICTED: protein CLT2, chloroplastic-like [Glycine max]	-	-	-	-	-	-	-
Chr04	8772747	8772747	G	A	SNP	.	2178.92	0|0	1|1	0|1	0|1	36|0	0|38	18|14	13|13	0.4375	0.5	0.0625	intronic	Glyma.04G096800	-	-	CLT2	PREDICTED: protein CLT2, chloroplastic-like [Glycine max]	-	-	-	-	-	-	-
Chr04	8772851	8772851	T	C	SNP	.	2265.92	0|0	1|1	0|1	0|1	39|2	0|34	11|16	20|17	0.5926	0.4595	-0.1331	intronic	Glyma.04G096800	-	-	CLT2	PREDICTED: protein CLT2, chloroplastic-like [Glycine max]	-	-	-	-	-	-	-
Chr04	8773046	8773046	G	A	SNP	.	1600.92	0|0	1|1	0|1	0|1	32|0	0|26	17|12	20|11	0.4138	0.3548	-0.059	intronic	Glyma.04G096800	-	-	CLT2	PREDICTED: protein CLT2, chloroplastic-like [Glycine max]	-	-	-	-	-	-	-
Chr04	8773495	8773495	A	C	SNP	.	1377.92	0|0	1|1	0|1	0|1	37|0	0|24	9|10	14|6	0.5263	0.3	-0.2263	intronic	Glyma.04G096800	-	-	CLT2	PREDICTED: protein CLT2, chloroplastic-like [Glycine max]	-	-	-	-	-	-	-
Chr04	8773864	8773864	-	T	Insertion	.	516.05	0|0	1|1	0|1	0|1	30|0	1|14	4|9	7|3	-	-	-	intronic	Glyma.04G096800	-	-	CLT2	PREDICTED: protein CLT2, chloroplastic-like [Glycine max]	-	-	-	-	-	-	-
Chr04	8774069	8774069	T	G	SNP	.	1384.92	0|0	1|1	0|1	0|1	37|0	0|28	5|7	15|6	0.5833	0.2857	-0.2976	intronic	Glyma.04G096800	-	-	CLT2	PREDICTED: protein CLT2, chloroplastic-like [Glycine max]	-	-	-	-	-	-	-
Chr04	8774339	8774339	A	G	SNP	.	1128.09	0|0	1|1	0|1	0|0	32|0	0|24	5|7	20|2	0.5833	0.0909	-0.4924	intronic	Glyma.04G096800	-	-	CLT2	PREDICTED: protein CLT2, chloroplastic-like [Glycine max]	-	-	-	-	-	-	-
Chr04	8775096	8775096	T	C	SNP	.	2044.92	0|0	1|1	0|1	0|1	27|0	0|30	15|20	17|9	0.5714	0.3462	-0.2252	intronic	Glyma.04G096800	-	-	CLT2	PREDICTED: protein CLT2, chloroplastic-like [Glycine max]	-	-	-	-	-	-	-
Chr04	8775377	8775377	A	G	SNP	.	2128.92	0|0	1|1	0|1	0|1	29|0	0|30	14|21	17|10	0.6	0.3704	-0.2296	intronic	Glyma.04G096800	-	-	CLT2	PREDICTED: protein CLT2, chloroplastic-like [Glycine max]	-	-	-	-	-	-	-
Chr04	8775965	8775965	G	T	SNP	.	2013.92	0|0	1|1	0|1	0|1	44|0	0|24	11|21	23|17	0.6562	0.425	-0.2312	intronic	Glyma.04G096800	-	-	CLT2	PREDICTED: protein CLT2, chloroplastic-like [Glycine max]	-	-	-	-	-	-	-
Chr04	8776601	8776601	C	G	SNP	.	1478.92	0|0	1|1	0|1	0|1	41|0	0|27	8|9	21|8	0.5294	0.2759	-0.2535	intronic	Glyma.04G096800	-	-	CLT2	PREDICTED: protein CLT2, chloroplastic-like [Glycine max]	-	-	-	-	-	-	-
Chr04	8778210	8778210	T	A	SNP	.	1567.92	0|0	1|1	0|1	0|1	22|0	0|23	8|11	10|9	0.5789	0.4737	-0.1052	UTR5	Glyma.04G096800(Glyma.04G096800.1:c.-8A>T,Glyma.04G096800.2:c.-8A>T,Glyma.04G096800.3:c.-8A>T,Glyma.04G096800.4:c.-8A>T)	-	-	-	-	-	-	-	-	-	-	-
Chr04	8778253	8778253	A	G	SNP	.	864.94	0|0	1|1	0|1	0|1	11|0	0|13	3|7	7|5	0.7	0.4167	-0.2833	upstream;downstream	Glyma.04G096800;Glyma.04G096900	-	-	-	-	-	-	-	-	-	-	-
Chr04	8778318	8778318	-	AA	Insertion	.	258.33	0|0	1|1	1|1	0|1	7|0	0|2	0|3	2|3	-	-	-	upstream;downstream	Glyma.04G096800;Glyma.04G096900	-	-	-	-	-	-	-	-	-	-	-
Chr04	8778416	8778416	-	AT	Insertion	.	235.71	0|0	1|1	.|.	0|0	4|0	0|4	.|.	2|1	-	-	-	upstream;downstream	Glyma.04G096800;Glyma.04G096900	-	-	-	-	-	-	-	-	-	-	-
Chr04	8778619	8778619	-	C	Insertion	.	207.04	.|.	1|1	.|.	0|1	.|.	0|3	.|.	3|2	-	-	-	upstream;downstream	Glyma.04G096800;Glyma.04G096900	-	-	-	-	-	-	-	-	-	-	-
Chr04	8778979	8778979	C	T	SNP	.	695.97	0|0	1|1	0|1	0|1	27|0	0|8	11|5	10|8	0.3125	0.4444	0.1319	UTR3	Glyma.04G096900(Glyma.04G096900.2:c.*165G>A)	-	-	-	-	-	-	-	-	-	-	-
Chr04	8779125	8779129	AAAAA	-	Deletion	.	1360.89	0|0	1|1	0|1	0|1	17|0	0|12	6|6	4|5	-	-	-	UTR3	Glyma.04G096900(Glyma.04G096900.2:c.*19_*15delTTTTT)	-	-	-	-	-	-	-	-	-	-	-
Chr04	8779402	8779402	T	C	SNP	.	1414.14	0|0	1|1	0|1	0|1	27|1	1|18	4|14	10|10	0.7778	0.5	-0.2778	exonic	Glyma.04G096900	synonymous SNV	Glyma.04G096900:Glyma.04G096900.2:exon16:c.A10836G:p.L3612L,	UPL1	PREDICTED: E3 ubiquitin-protein ligase UPL1-like isoform X2 [Glycine max]	Genetic Information Processing	Folding, sorting and degradation	ko04120//Ubiquitin mediated proteolysis	K10592	-	GO:0016740//transferase activity;GO:0004842//ubiquitin-protein transferase activity;GO:0003824//catalytic activity;GO:0019787//ubiquitin-like protein transferase activity	-
Chr04	8779577	8779577	T	A	SNP	.	1606.92	0|0	1|1	0|1	0|1	25|0	1|26	7|9	6|11	0.5625	0.6471	0.0846	UTR3	Glyma.04G096900(Glyma.04G096900.1:c.*1208A>T)	-	-	-	-	-	-	-	-	-	-	-
Chr04	8781510	8781511	CA	-	Deletion	.	1359.21	0|0	1|1	1|1	0|1	28|0	0|14	1|8	14|9	-	-	-	intronic	Glyma.04G096900	-	-	UPL1	PREDICTED: E3 ubiquitin-protein ligase UPL1-like isoform X2 [Glycine max]	Genetic Information Processing	Folding, sorting and degradation	ko04120//Ubiquitin mediated proteolysis	K10592	-	GO:0016740//transferase activity;GO:0004842//ubiquitin-protein transferase activity;GO:0003824//catalytic activity;GO:0019787//ubiquitin-like protein transferase activity	-
Chr04	8782619	8782619	A	T	SNP	.	2297.92	0|0	1|1	0|1	0|1	46|0	0|31	5|22	28|12	0.8148	0.3	-0.5148	exonic	Glyma.04G096900	synonymous SNV	Glyma.04G096900:Glyma.04G096900.1:exon12:c.T10164A:p.A3388A,Glyma.04G096900:Glyma.04G096900.2:exon12:c.T10164A:p.A3388A,	UPL1	PREDICTED: E3 ubiquitin-protein ligase UPL1-like isoform X2 [Glycine max]	Genetic Information Processing	Folding, sorting and degradation	ko04120//Ubiquitin mediated proteolysis	K10592	-	GO:0016740//transferase activity;GO:0004842//ubiquitin-protein transferase activity;GO:0003824//catalytic activity;GO:0019787//ubiquitin-like protein transferase activity	-
Chr04	8783008	8783008	G	T	SNP	.	2240.92	0|0	1|1	0|1	0|1	46|2	0|39	10|12	26|13	0.5455	0.3333	-0.2122	exonic	Glyma.04G096900	nonsynonymous SNV	Glyma.04G096900:Glyma.04G096900.1:exon11:c.C9855A:p.H3285Q,Glyma.04G096900:Glyma.04G096900.2:exon11:c.C9855A:p.H3285Q,	UPL1	PREDICTED: E3 ubiquitin-protein ligase UPL1-like isoform X2 [Glycine max]	Genetic Information Processing	Folding, sorting and degradation	ko04120//Ubiquitin mediated proteolysis	K10592	-	GO:0016740//transferase activity;GO:0004842//ubiquitin-protein transferase activity;GO:0003824//catalytic activity;GO:0019787//ubiquitin-like protein transferase activity	-
Chr04	8783917	8783917	G	A	SNP	.	1538.92	0|0	1|1	0|1	0|1	24|0	0|16	9|18	18|10	0.6667	0.3571	-0.3096	intronic	Glyma.04G096900	-	-	UPL1	PREDICTED: E3 ubiquitin-protein ligase UPL1-like isoform X2 [Glycine max]	Genetic Information Processing	Folding, sorting and degradation	ko04120//Ubiquitin mediated proteolysis	K10592	-	GO:0016740//transferase activity;GO:0004842//ubiquitin-protein transferase activity;GO:0003824//catalytic activity;GO:0019787//ubiquitin-like protein transferase activity	-
Chr04	8784284	8784284	G	A	SNP	.	2188.92	0|0	1|1	0|1	0|1	38|0	0|26	5|21	13|14	0.8077	0.5185	-0.2892	exonic	Glyma.04G096900	nonsynonymous SNV	Glyma.04G096900:Glyma.04G096900.1:exon10:c.C8903T:p.A2968V,Glyma.04G096900:Glyma.04G096900.2:exon10:c.C8903T:p.A2968V,	UPL1	PREDICTED: E3 ubiquitin-protein ligase UPL1-like isoform X2 [Glycine max]	Genetic Information Processing	Folding, sorting and degradation	ko04120//Ubiquitin mediated proteolysis	K10592	-	GO:0016740//transferase activity;GO:0004842//ubiquitin-protein transferase activity;GO:0003824//catalytic activity;GO:0019787//ubiquitin-like protein transferase activity	-
Chr04	8784375	8784375	G	A	SNP	.	2264.92	0|0	1|1	0|1	0|1	34|0	0|30	6|16	17|16	0.7273	0.4848	-0.2425	exonic	Glyma.04G096900	nonsynonymous SNV	Glyma.04G096900:Glyma.04G096900.1:exon10:c.C8812T:p.P2938S,Glyma.04G096900:Glyma.04G096900.2:exon10:c.C8812T:p.P2938S,	UPL1	PREDICTED: E3 ubiquitin-protein ligase UPL1-like isoform X2 [Glycine max]	Genetic Information Processing	Folding, sorting and degradation	ko04120//Ubiquitin mediated proteolysis	K10592	-	GO:0016740//transferase activity;GO:0004842//ubiquitin-protein transferase activity;GO:0003824//catalytic activity;GO:0019787//ubiquitin-like protein transferase activity	-
Chr04	8784393	8784393	C	T	SNP	.	2382.92	0|0	1|1	0|1	0|1	35|0	0|29	7|20	17|18	0.7407	0.5143	-0.2264	exonic	Glyma.04G096900	nonsynonymous SNV	Glyma.04G096900:Glyma.04G096900.1:exon10:c.G8794A:p.D2932N,Glyma.04G096900:Glyma.04G096900.2:exon10:c.G8794A:p.D2932N,	UPL1	PREDICTED: E3 ubiquitin-protein ligase UPL1-like isoform X2 [Glycine max]	Genetic Information Processing	Folding, sorting and degradation	ko04120//Ubiquitin mediated proteolysis	K10592	-	GO:0016740//transferase activity;GO:0004842//ubiquitin-protein transferase activity;GO:0003824//catalytic activity;GO:0019787//ubiquitin-like protein transferase activity	-
Chr04	8784796	8784796	A	T	SNP	.	1869.92	0|0	1|1	0|1	0|1	29|0	0|29	7|13	17|12	0.65	0.4138	-0.2362	intronic	Glyma.04G096900	-	-	UPL1	PREDICTED: E3 ubiquitin-protein ligase UPL1-like isoform X2 [Glycine max]	Genetic Information Processing	Folding, sorting and degradation	ko04120//Ubiquitin mediated proteolysis	K10592	-	GO:0016740//transferase activity;GO:0004842//ubiquitin-protein transferase activity;GO:0003824//catalytic activity;GO:0019787//ubiquitin-like protein transferase activity	-
Chr04	8784866	8784866	A	G	SNP	.	1799.92	0|0	1|1	0|1	0|1	30|0	0|36	7|9	18|7	0.5625	0.28	-0.2825	intronic	Glyma.04G096900	-	-	UPL1	PREDICTED: E3 ubiquitin-protein ligase UPL1-like isoform X2 [Glycine max]	Genetic Information Processing	Folding, sorting and degradation	ko04120//Ubiquitin mediated proteolysis	K10592	-	GO:0016740//transferase activity;GO:0004842//ubiquitin-protein transferase activity;GO:0003824//catalytic activity;GO:0019787//ubiquitin-like protein transferase activity	-
Chr04	8784874	8784874	G	T	SNP	.	1770.92	0|0	1|1	0|1	0|1	32|0	0|36	7|8	19|6	0.5333	0.24	-0.2933	intronic	Glyma.04G096900	-	-	UPL1	PREDICTED: E3 ubiquitin-protein ligase UPL1-like isoform X2 [Glycine max]	Genetic Information Processing	Folding, sorting and degradation	ko04120//Ubiquitin mediated proteolysis	K10592	-	GO:0016740//transferase activity;GO:0004842//ubiquitin-protein transferase activity;GO:0003824//catalytic activity;GO:0019787//ubiquitin-like protein transferase activity	-
Chr04	8784895	8784895	T	C	SNP	.	1834.92	0|0	1|1	0|1	0|1	27|0	0|35	7|10	20|7	0.5882	0.2593	-0.3289	intronic	Glyma.04G096900	-	-	UPL1	PREDICTED: E3 ubiquitin-protein ligase UPL1-like isoform X2 [Glycine max]	Genetic Information Processing	Folding, sorting and degradation	ko04120//Ubiquitin mediated proteolysis	K10592	-	GO:0016740//transferase activity;GO:0004842//ubiquitin-protein transferase activity;GO:0003824//catalytic activity;GO:0019787//ubiquitin-like protein transferase activity	-
Chr04	8784896	8784896	T	C	SNP	.	1787.92	0|0	1|1	0|1	0|1	27|0	0|34	7|10	20|7	0.5882	0.2593	-0.3289	intronic	Glyma.04G096900	-	-	UPL1	PREDICTED: E3 ubiquitin-protein ligase UPL1-like isoform X2 [Glycine max]	Genetic Information Processing	Folding, sorting and degradation	ko04120//Ubiquitin mediated proteolysis	K10592	-	GO:0016740//transferase activity;GO:0004842//ubiquitin-protein transferase activity;GO:0003824//catalytic activity;GO:0019787//ubiquitin-like protein transferase activity	-
Chr04	8785131	8785131	A	T	SNP	.	2045.92	0|0	1|1	0|1	0|1	33|0	0|32	7|19	20|7	0.7308	0.2593	-0.4715	exonic	Glyma.04G096900	nonsynonymous SNV	Glyma.04G096900:Glyma.04G096900.1:exon8:c.T8379A:p.N2793K,Glyma.04G096900:Glyma.04G096900.2:exon8:c.T8379A:p.N2793K,	UPL1	PREDICTED: E3 ubiquitin-protein ligase UPL1-like isoform X2 [Glycine max]	Genetic Information Processing	Folding, sorting and degradation	ko04120//Ubiquitin mediated proteolysis	K10592	-	GO:0016740//transferase activity;GO:0004842//ubiquitin-protein transferase activity;GO:0003824//catalytic activity;GO:0019787//ubiquitin-like protein transferase activity	-
Chr04	8785607	8785607	A	-	Deletion	.	1398.88	0|0	1|1	0|1	0|1	31|0	0|23	6|16	12|10	-	-	-	intronic	Glyma.04G096900	-	-	UPL1	PREDICTED: E3 ubiquitin-protein ligase UPL1-like isoform X2 [Glycine max]	Genetic Information Processing	Folding, sorting and degradation	ko04120//Ubiquitin mediated proteolysis	K10592	-	GO:0016740//transferase activity;GO:0004842//ubiquitin-protein transferase activity;GO:0003824//catalytic activity;GO:0019787//ubiquitin-like protein transferase activity	-
Chr04	8785874	8785874	G	T	SNP	.	1562.92	0|0	1|1	0|1	0|1	36|0	0|18	8|17	14|14	0.68	0.5	-0.18	exonic	Glyma.04G096900	nonsynonymous SNV	Glyma.04G096900:Glyma.04G096900.1:exon6:c.C7794A:p.H2598Q,Glyma.04G096900:Glyma.04G096900.2:exon6:c.C7794A:p.H2598Q,	UPL1	PREDICTED: E3 ubiquitin-protein ligase UPL1-like isoform X2 [Glycine max]	Genetic Information Processing	Folding, sorting and degradation	ko04120//Ubiquitin mediated proteolysis	K10592	-	GO:0016740//transferase activity;GO:0004842//ubiquitin-protein transferase activity;GO:0003824//catalytic activity;GO:0019787//ubiquitin-like protein transferase activity	-
Chr04	8785970	8785970	C	T	SNP	.	2307.92	0|0	1|1	0|1	0|1	41|0	0|31	9|23	19|13	0.7188	0.4062	-0.3126	exonic	Glyma.04G096900	synonymous SNV	Glyma.04G096900:Glyma.04G096900.1:exon6:c.G7698A:p.V2566V,Glyma.04G096900:Glyma.04G096900.2:exon6:c.G7698A:p.V2566V,	UPL1	PREDICTED: E3 ubiquitin-protein ligase UPL1-like isoform X2 [Glycine max]	Genetic Information Processing	Folding, sorting and degradation	ko04120//Ubiquitin mediated proteolysis	K10592	-	GO:0016740//transferase activity;GO:0004842//ubiquitin-protein transferase activity;GO:0003824//catalytic activity;GO:0019787//ubiquitin-like protein transferase activity	-
Chr04	8786045	8786045	A	G	SNP	.	2391.92	0|0	1|1	0|1	0|1	33|0	0|35	12|16	14|15	0.5714	0.5172	-0.0542	exonic	Glyma.04G096900	synonymous SNV	Glyma.04G096900:Glyma.04G096900.1:exon6:c.T7623C:p.L2541L,Glyma.04G096900:Glyma.04G096900.2:exon6:c.T7623C:p.L2541L,	UPL1	PREDICTED: E3 ubiquitin-protein ligase UPL1-like isoform X2 [Glycine max]	Genetic Information Processing	Folding, sorting and degradation	ko04120//Ubiquitin mediated proteolysis	K10592	-	GO:0016740//transferase activity;GO:0004842//ubiquitin-protein transferase activity;GO:0003824//catalytic activity;GO:0019787//ubiquitin-like protein transferase activity	-
Chr04	8786336	8786336	T	C	SNP	.	1896.92	0|0	1|1	0|1	0|1	43|0	0|28	9|20	11|9	0.6897	0.45	-0.2397	exonic	Glyma.04G096900	synonymous SNV	Glyma.04G096900:Glyma.04G096900.1:exon6:c.A7332G:p.A2444A,Glyma.04G096900:Glyma.04G096900.2:exon6:c.A7332G:p.A2444A,	UPL1	PREDICTED: E3 ubiquitin-protein ligase UPL1-like isoform X2 [Glycine max]	Genetic Information Processing	Folding, sorting and degradation	ko04120//Ubiquitin mediated proteolysis	K10592	-	GO:0016740//transferase activity;GO:0004842//ubiquitin-protein transferase activity;GO:0003824//catalytic activity;GO:0019787//ubiquitin-like protein transferase activity	-
Chr04	8786365	8786376	TGATATCAGCAT	-	Deletion	.	7231.88	0|0	1|1	0|1	0|1	34|0	0|23	9|19	11|8	-	-	-	exonic	Glyma.04G096900	nonframeshift deletion	Glyma.04G096900:Glyma.04G096900.1:exon6:c.7292_7303del:p.2431_2435del,Glyma.04G096900:Glyma.04G096900.2:exon6:c.7292_7303del:p.2431_2435del,	UPL1	PREDICTED: E3 ubiquitin-protein ligase UPL1-like isoform X2 [Glycine max]	Genetic Information Processing	Folding, sorting and degradation	ko04120//Ubiquitin mediated proteolysis	K10592	-	GO:0016740//transferase activity;GO:0004842//ubiquitin-protein transferase activity;GO:0003824//catalytic activity;GO:0019787//ubiquitin-like protein transferase activity	-
Chr04	8786776	8786776	G	A	SNP	.	2029.92	0|0	1|1	0|1	0|1	33|0	0|32	3|19	12|8	0.8636	0.4	-0.4636	intronic	Glyma.04G096900	-	-	UPL1	PREDICTED: E3 ubiquitin-protein ligase UPL1-like isoform X2 [Glycine max]	Genetic Information Processing	Folding, sorting and degradation	ko04120//Ubiquitin mediated proteolysis	K10592	-	GO:0016740//transferase activity;GO:0004842//ubiquitin-protein transferase activity;GO:0003824//catalytic activity;GO:0019787//ubiquitin-like protein transferase activity	-
Chr04	8787751	8787751	A	G	SNP	.	1878.92	0|0	1|1	0|1	0|1	23|0	0|26	6|18	17|11	0.75	0.3929	-0.3571	exonic	Glyma.04G096900	nonsynonymous SNV	Glyma.04G096900:Glyma.04G096900.1:exon5:c.T6016C:p.S2006P,Glyma.04G096900:Glyma.04G096900.2:exon5:c.T6016C:p.S2006P,	UPL1	PREDICTED: E3 ubiquitin-protein ligase UPL1-like isoform X2 [Glycine max]	Genetic Information Processing	Folding, sorting and degradation	ko04120//Ubiquitin mediated proteolysis	K10592	-	GO:0016740//transferase activity;GO:0004842//ubiquitin-protein transferase activity;GO:0003824//catalytic activity;GO:0019787//ubiquitin-like protein transferase activity	-
Chr04	8787757	8787757	G	C	SNP	.	2161.92	0|0	1|1	0|1	0|1	25|0	0|30	6|19	16|12	0.76	0.4286	-0.3314	exonic	Glyma.04G096900	nonsynonymous SNV	Glyma.04G096900:Glyma.04G096900.1:exon5:c.C6010G:p.L2004V,Glyma.04G096900:Glyma.04G096900.2:exon5:c.C6010G:p.L2004V,	UPL1	PREDICTED: E3 ubiquitin-protein ligase UPL1-like isoform X2 [Glycine max]	Genetic Information Processing	Folding, sorting and degradation	ko04120//Ubiquitin mediated proteolysis	K10592	-	GO:0016740//transferase activity;GO:0004842//ubiquitin-protein transferase activity;GO:0003824//catalytic activity;GO:0019787//ubiquitin-like protein transferase activity	-
Chr04	8787975	8787975	G	A	SNP	.	1567.92	1|1	0|0	0|1	0|1	0|25	29|0	19|5	13|19	0.7917	0.4062	-0.3855	exonic	Glyma.04G096900	nonsynonymous SNV	Glyma.04G096900:Glyma.04G096900.1:exon5:c.C5792T:p.A1931V,Glyma.04G096900:Glyma.04G096900.2:exon5:c.C5792T:p.A1931V,	UPL1	PREDICTED: E3 ubiquitin-protein ligase UPL1-like isoform X2 [Glycine max]	Genetic Information Processing	Folding, sorting and degradation	ko04120//Ubiquitin mediated proteolysis	K10592	-	GO:0016740//transferase activity;GO:0004842//ubiquitin-protein transferase activity;GO:0003824//catalytic activity;GO:0019787//ubiquitin-like protein transferase activity	-
Chr04	8788967	8788967	G	A	SNP	.	1777.92	0|0	1|1	0|1	0|1	37|0	0|34	7|11	21|8	0.6111	0.2759	-0.3352	exonic	Glyma.04G096900	synonymous SNV	Glyma.04G096900:Glyma.04G096900.1:exon5:c.C4800T:p.H1600H,Glyma.04G096900:Glyma.04G096900.2:exon5:c.C4800T:p.H1600H,	UPL1	PREDICTED: E3 ubiquitin-protein ligase UPL1-like isoform X2 [Glycine max]	Genetic Information Processing	Folding, sorting and degradation	ko04120//Ubiquitin mediated proteolysis	K10592	-	GO:0016740//transferase activity;GO:0004842//ubiquitin-protein transferase activity;GO:0003824//catalytic activity;GO:0019787//ubiquitin-like protein transferase activity	-
Chr04	8789816	8789816	C	A	SNP	.	1880.92	0|0	1|1	0|1	0|1	41|1	0|32	7|16	19|6	0.6957	0.24	-0.4557	exonic	Glyma.04G096900	synonymous SNV	Glyma.04G096900:Glyma.04G096900.1:exon5:c.G3951T:p.S1317S,Glyma.04G096900:Glyma.04G096900.2:exon5:c.G3951T:p.S1317S,	UPL1	PREDICTED: E3 ubiquitin-protein ligase UPL1-like isoform X2 [Glycine max]	Genetic Information Processing	Folding, sorting and degradation	ko04120//Ubiquitin mediated proteolysis	K10592	-	GO:0016740//transferase activity;GO:0004842//ubiquitin-protein transferase activity;GO:0003824//catalytic activity;GO:0019787//ubiquitin-like protein transferase activity	-
Chr04	8790230	8790230	T	C	SNP	.	1757.92	0|0	1|1	0|1	0|1	48|0	0|32	6|10	14|10	0.625	0.4167	-0.2083	exonic	Glyma.04G096900	synonymous SNV	Glyma.04G096900:Glyma.04G096900.1:exon5:c.A3537G:p.G1179G,Glyma.04G096900:Glyma.04G096900.2:exon5:c.A3537G:p.G1179G,	UPL1	PREDICTED: E3 ubiquitin-protein ligase UPL1-like isoform X2 [Glycine max]	Genetic Information Processing	Folding, sorting and degradation	ko04120//Ubiquitin mediated proteolysis	K10592	-	GO:0016740//transferase activity;GO:0004842//ubiquitin-protein transferase activity;GO:0003824//catalytic activity;GO:0019787//ubiquitin-like protein transferase activity	-
Chr04	8790724	8790724	G	T	SNP	.	1431.92	0|0	1|1	0|1	0|1	34|0	0|23	6|13	18|6	0.6842	0.25	-0.4342	exonic	Glyma.04G096900	nonsynonymous SNV	Glyma.04G096900:Glyma.04G096900.1:exon5:c.C3043A:p.P1015T,Glyma.04G096900:Glyma.04G096900.2:exon5:c.C3043A:p.P1015T,	UPL1	PREDICTED: E3 ubiquitin-protein ligase UPL1-like isoform X2 [Glycine max]	Genetic Information Processing	Folding, sorting and degradation	ko04120//Ubiquitin mediated proteolysis	K10592	-	GO:0016740//transferase activity;GO:0004842//ubiquitin-protein transferase activity;GO:0003824//catalytic activity;GO:0019787//ubiquitin-like protein transferase activity	-
Chr04	8791133	8791133	A	T	SNP	.	1897.92	0|0	1|1	0|1	0|1	34|0	0|33	7|12	19|8	0.6316	0.2963	-0.3353	exonic	Glyma.04G096900	synonymous SNV	Glyma.04G096900:Glyma.04G096900.1:exon5:c.T2634A:p.V878V,Glyma.04G096900:Glyma.04G096900.2:exon5:c.T2634A:p.V878V,	UPL1	PREDICTED: E3 ubiquitin-protein ligase UPL1-like isoform X2 [Glycine max]	Genetic Information Processing	Folding, sorting and degradation	ko04120//Ubiquitin mediated proteolysis	K10592	-	GO:0016740//transferase activity;GO:0004842//ubiquitin-protein transferase activity;GO:0003824//catalytic activity;GO:0019787//ubiquitin-like protein transferase activity	-
Chr04	8792570	8792570	A	T	SNP	.	2668.92	0|0	1|1	0|1	0|1	36|0	0|42	11|19	18|15	0.6333	0.4545	-0.1788	exonic	Glyma.04G096900	synonymous SNV	Glyma.04G096900:Glyma.04G096900.1:exon5:c.T1197A:p.I399I,Glyma.04G096900:Glyma.04G096900.2:exon5:c.T1197A:p.I399I,	UPL1	PREDICTED: E3 ubiquitin-protein ligase UPL1-like isoform X2 [Glycine max]	Genetic Information Processing	Folding, sorting and degradation	ko04120//Ubiquitin mediated proteolysis	K10592	-	GO:0016740//transferase activity;GO:0004842//ubiquitin-protein transferase activity;GO:0003824//catalytic activity;GO:0019787//ubiquitin-like protein transferase activity	-
Chr04	8792735	8792735	G	A	SNP	.	1941.92	0|0	1|1	0|1	0|1	37|0	0|26	12|18	12|12	0.6	0.5	-0.1	exonic	Glyma.04G096900	synonymous SNV	Glyma.04G096900:Glyma.04G096900.1:exon5:c.C1032T:p.S344S,Glyma.04G096900:Glyma.04G096900.2:exon5:c.C1032T:p.S344S,	UPL1	PREDICTED: E3 ubiquitin-protein ligase UPL1-like isoform X2 [Glycine max]	Genetic Information Processing	Folding, sorting and degradation	ko04120//Ubiquitin mediated proteolysis	K10592	-	GO:0016740//transferase activity;GO:0004842//ubiquitin-protein transferase activity;GO:0003824//catalytic activity;GO:0019787//ubiquitin-like protein transferase activity	-
Chr04	8793769	8793769	A	C	SNP	.	1803.92	0|0	1|1	0|1	0|1	35|0	0|23	4|17	12|13	0.8095	0.52	-0.2895	intronic	Glyma.04G096900	-	-	UPL1	PREDICTED: E3 ubiquitin-protein ligase UPL1-like isoform X2 [Glycine max]	Genetic Information Processing	Folding, sorting and degradation	ko04120//Ubiquitin mediated proteolysis	K10592	-	GO:0016740//transferase activity;GO:0004842//ubiquitin-protein transferase activity;GO:0003824//catalytic activity;GO:0019787//ubiquitin-like protein transferase activity	-
Chr04	8795059	8795059	G	A	SNP	.	1055.93	0|0	1|1	0|1	0|1	31|0	0|14	4|7	12|10	0.6364	0.4545	-0.1819	intronic	Glyma.04G096900	-	-	UPL1	PREDICTED: E3 ubiquitin-protein ligase UPL1-like isoform X2 [Glycine max]	Genetic Information Processing	Folding, sorting and degradation	ko04120//Ubiquitin mediated proteolysis	K10592	-	GO:0016740//transferase activity;GO:0004842//ubiquitin-protein transferase activity;GO:0003824//catalytic activity;GO:0019787//ubiquitin-like protein transferase activity	-
Chr04	8795156	8795156	-	AAAA	Insertion	.	1201.9	0|0	1|1	1|1	0|1	27|0	0|9	1|6	17|10	-	-	-	intronic	Glyma.04G096900	-	-	UPL1	PREDICTED: E3 ubiquitin-protein ligase UPL1-like isoform X2 [Glycine max]	Genetic Information Processing	Folding, sorting and degradation	ko04120//Ubiquitin mediated proteolysis	K10592	-	GO:0016740//transferase activity;GO:0004842//ubiquitin-protein transferase activity;GO:0003824//catalytic activity;GO:0019787//ubiquitin-like protein transferase activity	-
Chr04	8795407	8795411	TGTTT	-	Deletion	.	2171.88	0|0	1|1	0|1	0|1	22|0	0|15	7|7	6|10	-	-	-	intronic	Glyma.04G096900	-	-	UPL1	PREDICTED: E3 ubiquitin-protein ligase UPL1-like isoform X2 [Glycine max]	Genetic Information Processing	Folding, sorting and degradation	ko04120//Ubiquitin mediated proteolysis	K10592	-	GO:0016740//transferase activity;GO:0004842//ubiquitin-protein transferase activity;GO:0003824//catalytic activity;GO:0019787//ubiquitin-like protein transferase activity	-
Chr04	8795593	8795593	T	A	SNP	.	1857.92	0|0	1|1	0|1	0|1	34|0	0|30	5|12	8|9	0.7059	0.5294	-0.1765	intronic	Glyma.04G096900	-	-	UPL1	PREDICTED: E3 ubiquitin-protein ligase UPL1-like isoform X2 [Glycine max]	Genetic Information Processing	Folding, sorting and degradation	ko04120//Ubiquitin mediated proteolysis	K10592	-	GO:0016740//transferase activity;GO:0004842//ubiquitin-protein transferase activity;GO:0003824//catalytic activity;GO:0019787//ubiquitin-like protein transferase activity	-
Chr04	8795943	8795943	-	AAC	Insertion	.	3646.88	0|0	1|1	0|1	0|1	36|0	0|31	14|17	14|16	-	-	-	intronic	Glyma.04G096900	-	-	UPL1	PREDICTED: E3 ubiquitin-protein ligase UPL1-like isoform X2 [Glycine max]	Genetic Information Processing	Folding, sorting and degradation	ko04120//Ubiquitin mediated proteolysis	K10592	-	GO:0016740//transferase activity;GO:0004842//ubiquitin-protein transferase activity;GO:0003824//catalytic activity;GO:0019787//ubiquitin-like protein transferase activity	-
Chr04	8796221	8796221	A	T	SNP	.	1848.92	0|0	1|1	0|1	0|1	25|0	0|27	11|20	9|7	0.6452	0.4375	-0.2077	intronic	Glyma.04G096900	-	-	UPL1	PREDICTED: E3 ubiquitin-protein ligase UPL1-like isoform X2 [Glycine max]	Genetic Information Processing	Folding, sorting and degradation	ko04120//Ubiquitin mediated proteolysis	K10592	-	GO:0016740//transferase activity;GO:0004842//ubiquitin-protein transferase activity;GO:0003824//catalytic activity;GO:0019787//ubiquitin-like protein transferase activity	-
Chr04	8796383	8796383	G	A	SNP	.	1335.92	0|0	1|1	0|1	0|1	22|0	0|26	5|8	17|3	0.6154	0.15	-0.4654	UTR5	Glyma.04G096900(Glyma.04G096900.2:c.-292C>T,Glyma.04G096900.1:c.-292C>T)	-	-	-	-	-	-	-	-	-	-	-
Chr04	8796486	8796486	T	C	SNP	.	747.93	0|0	1|1	0|1	0|1	14|0	0|11	4|5	4|5	0.5556	0.5556	0	upstream	Glyma.04G096900	-	-	UPL1	PREDICTED: E3 ubiquitin-protein ligase UPL1-like isoform X2 [Glycine max]	Genetic Information Processing	Folding, sorting and degradation	ko04120//Ubiquitin mediated proteolysis	K10592	-	GO:0016740//transferase activity;GO:0004842//ubiquitin-protein transferase activity;GO:0003824//catalytic activity;GO:0019787//ubiquitin-like protein transferase activity	-
Chr04	8796748	8796748	T	-	Deletion	.	281.76	0|0	1|1	.|.	1|1	6|0	0|5	.|.	0|3	-	-	-	upstream	Glyma.04G096900	-	-	UPL1	PREDICTED: E3 ubiquitin-protein ligase UPL1-like isoform X2 [Glycine max]	Genetic Information Processing	Folding, sorting and degradation	ko04120//Ubiquitin mediated proteolysis	K10592	-	GO:0016740//transferase activity;GO:0004842//ubiquitin-protein transferase activity;GO:0003824//catalytic activity;GO:0019787//ubiquitin-like protein transferase activity	-
Chr04	8797266	8797266	-	C	Insertion	.	267.39	0|0	1|1	.|.	.|.	5|0	0|6	.|.	.|.	-	-	-	upstream	Glyma.04G096900	-	-	UPL1	PREDICTED: E3 ubiquitin-protein ligase UPL1-like isoform X2 [Glycine max]	Genetic Information Processing	Folding, sorting and degradation	ko04120//Ubiquitin mediated proteolysis	K10592	-	GO:0016740//transferase activity;GO:0004842//ubiquitin-protein transferase activity;GO:0003824//catalytic activity;GO:0019787//ubiquitin-like protein transferase activity	-
Chr04	8798137	8798137	C	G	SNP	.	1225.92	0|0	1|1	0|1	0|1	21|0	0|18	6|12	7|6	0.6667	0.4615	-0.2052	intergenic	Glyma.04G096900(dist=1679),Glyma.04G097000(dist=3902)	-	-	-	-	-	-	-	-	-	-	-
Chr04	8798156	8798156	G	A	SNP	.	1218.92	0|0	1|1	0|1	0|1	24|0	0|20	7|10	11|6	0.5882	0.3529	-0.2353	intergenic	Glyma.04G096900(dist=1698),Glyma.04G097000(dist=3883)	-	-	-	-	-	-	-	-	-	-	-
Chr04	8798179	8798179	G	C	SNP	.	1366.92	0|0	1|1	0|1	0|1	24|0	0|27	5|9	10|5	0.6429	0.3333	-0.3096	intergenic	Glyma.04G096900(dist=1721),Glyma.04G097000(dist=3860)	-	-	-	-	-	-	-	-	-	-	-
Chr04	8798211	8798211	A	G	SNP	.	1276.92	0|0	1|1	0|1	0|1	24|0	0|26	5|8	10|3	0.6154	0.2308	-0.3846	intergenic	Glyma.04G096900(dist=1753),Glyma.04G097000(dist=3828)	-	-	-	-	-	-	-	-	-	-	-
Chr04	8798243	8798243	A	G	SNP	.	1105.92	0|0	1|1	0|1	0|1	24|0	0|20	5|8	10|3	0.6154	0.2308	-0.3846	intergenic	Glyma.04G096900(dist=1785),Glyma.04G097000(dist=3796)	-	-	-	-	-	-	-	-	-	-	-
Chr04	8798268	8798268	C	T	SNP	.	915.92	0|0	1|1	0|1	0|1	25|0	0|18	4|8	11|2	0.6667	0.1538	-0.5129	intergenic	Glyma.04G096900(dist=1810),Glyma.04G097000(dist=3771)	-	-	-	-	-	-	-	-	-	-	-
Chr04	8798270	8798270	A	G	SNP	.	989.92	0|0	1|1	0|1	0|1	26|0	0|19	4|8	11|2	0.6667	0.1538	-0.5129	intergenic	Glyma.04G096900(dist=1812),Glyma.04G097000(dist=3769)	-	-	-	-	-	-	-	-	-	-	-
Chr04	8798320	8798320	A	G	SNP	.	1225.92	0|0	1|1	0|1	0|1	27|0	0|19	8|10	8|7	0.5556	0.4667	-0.0889	intergenic	Glyma.04G096900(dist=1862),Glyma.04G097000(dist=3719)	-	-	-	-	-	-	-	-	-	-	-
Chr04	8798334	8798334	T	C	SNP	.	1098.92	0|0	1|1	0|1	0|1	25|0	0|16	9|11	8|7	0.55	0.4667	-0.0833	intergenic	Glyma.04G096900(dist=1876),Glyma.04G097000(dist=3705)	-	-	-	-	-	-	-	-	-	-	-
Chr04	8798398	8798398	A	G	SNP	.	1548.92	0|0	1|1	0|1	0|1	27|0	0|16	8|21	10|10	0.7241	0.5	-0.2241	intergenic	Glyma.04G096900(dist=1940),Glyma.04G097000(dist=3641)	-	-	-	-	-	-	-	-	-	-	-
Chr04	8798431	8798431	G	A	SNP	.	2037.92	0|0	1|1	0|1	0|1	25|0	0|24	7|23	9|12	0.7667	0.5714	-0.1953	intergenic	Glyma.04G096900(dist=1973),Glyma.04G097000(dist=3608)	-	-	-	-	-	-	-	-	-	-	-
Chr04	8798449	8798449	A	G	SNP	.	2130.92	0|0	1|1	0|1	0|1	23|0	0|26	7|23	10|13	0.7667	0.5652	-0.2015	intergenic	Glyma.04G096900(dist=1991),Glyma.04G097000(dist=3590)	-	-	-	-	-	-	-	-	-	-	-
Chr04	8798541	8798541	G	A	SNP	.	1891.92	0|0	1|1	0|1	0|1	31|0	0|33	8|13	13|9	0.619	0.4091	-0.2099	intergenic	Glyma.04G096900(dist=2083),Glyma.04G097000(dist=3498)	-	-	-	-	-	-	-	-	-	-	-
Chr04	8798651	8798651	T	C	SNP	.	1688.92	0|0	1|1	0|1	0|1	29|0	0|28	8|11	17|8	0.5789	0.32	-0.2589	intergenic	Glyma.04G096900(dist=2193),Glyma.04G097000(dist=3388)	-	-	-	-	-	-	-	-	-	-	-
Chr04	8798688	8798688	C	T	SNP	.	1758.92	0|0	1|1	0|1	0|1	31|0	0|27	7|13	16|9	0.65	0.36	-0.29	intergenic	Glyma.04G096900(dist=2230),Glyma.04G097000(dist=3351)	-	-	-	-	-	-	-	-	-	-	-
Chr04	8798770	8798770	T	A	SNP	.	1231.92	0|0	1|1	0|1	0|1	26|0	0|16	4|14	17|7	0.7778	0.2917	-0.4861	intergenic	Glyma.04G096900(dist=2312),Glyma.04G097000(dist=3269)	-	-	-	-	-	-	-	-	-	-	-
Chr04	8798784	8798784	A	G	SNP	.	1314.92	0|0	1|1	0|1	0|1	26|0	0|18	4|14	16|8	0.7778	0.3333	-0.4445	intergenic	Glyma.04G096900(dist=2326),Glyma.04G097000(dist=3255)	-	-	-	-	-	-	-	-	-	-	-
Chr04	8798817	8798817	G	A	SNP	.	1425.92	0|0	1|1	0|1	0|1	31|0	0|19	3|15	16|9	0.8333	0.36	-0.4733	intergenic	Glyma.04G096900(dist=2359),Glyma.04G097000(dist=3222)	-	-	-	-	-	-	-	-	-	-	-
Chr04	8799124	8799124	T	C	SNP	.	1563.92	0|0	1|1	0|1	0|1	39|0	0|19	6|14	16|13	0.7	0.4483	-0.2517	intergenic	Glyma.04G096900(dist=2666),Glyma.04G097000(dist=2915)	-	-	-	-	-	-	-	-	-	-	-
Chr04	8799169	8799169	A	G	SNP	.	1513.92	0|0	1|1	0|1	0|1	27|0	0|18	4|12	15|14	0.75	0.4828	-0.2672	intergenic	Glyma.04G096900(dist=2711),Glyma.04G097000(dist=2870)	-	-	-	-	-	-	-	-	-	-	-
Chr04	8799216	8799216	T	C	SNP	.	1710.92	0|0	1|1	0|1	0|1	33|0	0|21	4|16	16|15	0.8	0.4839	-0.3161	intergenic	Glyma.04G096900(dist=2758),Glyma.04G097000(dist=2823)	-	-	-	-	-	-	-	-	-	-	-
Chr04	8799383	8799383	G	C	SNP	.	1437.92	0|0	1|1	0|1	0|1	36|0	0|18	6|17	15|10	0.7391	0.4	-0.3391	intergenic	Glyma.04G096900(dist=2925),Glyma.04G097000(dist=2656)	-	-	-	-	-	-	-	-	-	-	-
Chr04	8799438	8799438	C	T	SNP	.	1522.92	0|0	1|1	0|1	0|1	27|0	0|20	4|15	12|10	0.7895	0.4545	-0.335	intergenic	Glyma.04G096900(dist=2980),Glyma.04G097000(dist=2601)	-	-	-	-	-	-	-	-	-	-	-
Chr04	8799562	8799562	G	C	SNP	.	1258.71	0|0	1|1	0|1	0|1	26|0	1|16	4|14	16|7	0.7778	0.3043	-0.4735	intergenic	Glyma.04G096900(dist=3104),Glyma.04G097000(dist=2477)	-	-	-	-	-	-	-	-	-	-	-
Chr04	8799568	8799568	C	A	SNP	.	1145.37	0|0	1|1	0|1	0|1	29|0	1|15	4|14	17|5	0.7778	0.2273	-0.5505	intergenic	Glyma.04G096900(dist=3110),Glyma.04G097000(dist=2471)	-	-	-	-	-	-	-	-	-	-	-
Chr04	8799623	8799623	G	A	SNP	.	1235.03	0|0	1|1	0|1	0|1	24|0	1|21	5|15	17|3	0.75	0.15	-0.6	intergenic	Glyma.04G096900(dist=3165),Glyma.04G097000(dist=2416)	-	-	-	-	-	-	-	-	-	-	-
Chr04	8799747	8799749	ACA	-	Deletion	.	1711.88	0|0	1|1	0|1	0|1	29|0	0|14	5|11	18|4	-	-	-	intergenic	Glyma.04G096900(dist=3289),Glyma.04G097000(dist=2290)	-	-	-	-	-	-	-	-	-	-	-
Chr04	8799765	8799765	G	A	SNP	.	1040.92	0|0	1|1	0|1	0|1	27|0	0|16	5|9	18|5	0.6429	0.2174	-0.4255	intergenic	Glyma.04G096900(dist=3307),Glyma.04G097000(dist=2274)	-	-	-	-	-	-	-	-	-	-	-
Chr04	8799786	8799786	A	G	SNP	.	765.93	0|0	1|1	0|1	0|1	19|0	0|14	6|7	18|5	0.5385	0.2174	-0.3211	intergenic	Glyma.04G096900(dist=3328),Glyma.04G097000(dist=2253)	-	-	-	-	-	-	-	-	-	-	-
Chr04	8799788	8799788	A	T	SNP	.	909.92	0|0	1|1	0|1	0|1	20|0	0|14	6|8	18|5	0.5714	0.2174	-0.354	intergenic	Glyma.04G096900(dist=3330),Glyma.04G097000(dist=2251)	-	-	-	-	-	-	-	-	-	-	-
Chr04	8799867	8799867	A	G	SNP	.	740.95	0|0	1|1	0|1	0|1	15|0	0|9	3|12	12|2	0.8	0.1429	-0.6571	intergenic	Glyma.04G096900(dist=3409),Glyma.04G097000(dist=2172)	-	-	-	-	-	-	-	-	-	-	-
Chr04	8799890	8799890	C	A	SNP	.	855.93	0|0	1|1	0|1	0|1	14|0	0|13	2|10	10|3	0.8333	0.2308	-0.6025	intergenic	Glyma.04G096900(dist=3432),Glyma.04G097000(dist=2149)	-	-	-	-	-	-	-	-	-	-	-
Chr04	8799990	8799990	G	A	SNP	.	1110.45	0|0	1|1	0|1	0|1	14|1	0|18	5|12	12|4	0.7059	0.25	-0.4559	intergenic	Glyma.04G096900(dist=3532),Glyma.04G097000(dist=2049)	-	-	-	-	-	-	-	-	-	-	-
Chr04	8800091	8800091	T	A	SNP	.	836.97	0|0	1|1	0|1	0|1	8|1	0|13	4|9	7|3	0.6923	0.3	-0.3923	intergenic	Glyma.04G096900(dist=3633),Glyma.04G097000(dist=1948)	-	-	-	-	-	-	-	-	-	-	-
Chr04	8800092	8800092	C	A	SNP	.	810.97	0|0	1|1	0|1	0|1	9|0	0|13	4|9	7|3	0.6923	0.3	-0.3923	intergenic	Glyma.04G096900(dist=3634),Glyma.04G097000(dist=1947)	-	-	-	-	-	-	-	-	-	-	-
Chr04	8800111	8800111	C	A	SNP	.	827.93	0|0	1|1	0|1	0|1	16|0	0|14	3|7	7|3	0.7	0.3	-0.4	intergenic	Glyma.04G096900(dist=3653),Glyma.04G097000(dist=1928)	-	-	-	-	-	-	-	-	-	-	-
Chr04	8800222	8800222	C	G	SNP	.	741.93	0|0	1|1	0|1	0|1	18|1	0|11	6|8	15|3	0.5714	0.1667	-0.4047	intergenic	Glyma.04G096900(dist=3764),Glyma.04G097000(dist=1817)	-	-	-	-	-	-	-	-	-	-	-
Chr04	8800225	8800225	T	G	SNP	.	758.03	0|0	1|1	0|1	0|1	19|1	0|12	6|9	15|3	0.6	0.1667	-0.4333	intergenic	Glyma.04G096900(dist=3767),Glyma.04G097000(dist=1814)	-	-	-	-	-	-	-	-	-	-	-
Chr04	8800252	8800252	G	A	SNP	.	1122.1	0|0	1|1	0|1	0|1	12|1	0|15	7|11	12|8	0.6111	0.4	-0.2111	intergenic	Glyma.04G096900(dist=3794),Glyma.04G097000(dist=1787)	-	-	-	-	-	-	-	-	-	-	-
Chr04	8800273	8800273	A	G	SNP	.	1131.24	0|0	1|1	0|1	0|1	10|1	0|14	5|12	11|6	0.7059	0.3529	-0.353	intergenic	Glyma.04G096900(dist=3815),Glyma.04G097000(dist=1766)	-	-	-	-	-	-	-	-	-	-	-
Chr04	8800300	8800300	T	C	SNP	.	956.97	0|0	1|1	0|1	0|1	8|1	0|13	3|9	8|5	0.75	0.3846	-0.3654	intergenic	Glyma.04G096900(dist=3842),Glyma.04G097000(dist=1739)	-	-	-	-	-	-	-	-	-	-	-
Chr04	8800421	8800421	A	-	Deletion	.	766.88	0|0	1|1	0|1	0|1	24|0	0|14	4|6	15|7	-	-	-	intergenic	Glyma.04G096900(dist=3963),Glyma.04G097000(dist=1618)	-	-	-	-	-	-	-	-	-	-	-
Chr04	8800699	8800699	G	A	SNP	.	1199.92	0|0	1|1	0|1	0|1	27|0	0|19	7|10	17|7	0.5882	0.2917	-0.2965	intergenic	Glyma.04G096900(dist=4241),Glyma.04G097000(dist=1340)	-	-	-	-	-	-	-	-	-	-	-
Chr04	8800837	8800837	C	A	SNP	.	1522.92	0|0	1|1	0|1	0|1	28|0	0|24	6|16	16|4	0.7273	0.2	-0.5273	intergenic	Glyma.04G096900(dist=4379),Glyma.04G097000(dist=1202)	-	-	-	-	-	-	-	-	-	-	-
Chr04	8800849	8800849	T	-	Deletion	.	1416.88	0|0	1|1	0|1	0|1	27|0	0|24	6|16	15|3	-	-	-	intergenic	Glyma.04G096900(dist=4391),Glyma.04G097000(dist=1190)	-	-	-	-	-	-	-	-	-	-	-
Chr04	8800887	8800894	ATATATAG	-	Deletion	.	4550.88	0|0	1|1	0|1	0|1	32|0	0|20	8|18	15|3	-	-	-	intergenic	Glyma.04G096900(dist=4429),Glyma.04G097000(dist=1145)	-	-	-	-	-	-	-	-	-	-	-
Chr04	8800903	8800903	C	A	SNP	.	1440.92	0|0	1|1	0|1	0|1	29|0	0|21	9|19	14|4	0.6786	0.2222	-0.4564	intergenic	Glyma.04G096900(dist=4445),Glyma.04G097000(dist=1136)	-	-	-	-	-	-	-	-	-	-	-
Chr04	8800928	8800928	A	G	SNP	.	1650.92	0|0	1|1	0|1	0|1	32|0	0|21	10|22	15|6	0.6875	0.2857	-0.4018	intergenic	Glyma.04G096900(dist=4470),Glyma.04G097000(dist=1111)	-	-	-	-	-	-	-	-	-	-	-
Chr04	8800983	8800983	T	C	SNP	.	1392.92	0|0	1|1	0|1	0|1	20|0	0|17	11|17	11|8	0.6071	0.4211	-0.186	intergenic	Glyma.04G096900(dist=4525),Glyma.04G097000(dist=1056)	-	-	-	-	-	-	-	-	-	-	-
Chr04	8801004	8801004	T	-	Deletion	.	1165.88	0|0	1|1	0|1	0|1	20|0	0|14	11|17	8|9	-	-	-	intergenic	Glyma.04G096900(dist=4546),Glyma.04G097000(dist=1035)	-	-	-	-	-	-	-	-	-	-	-
Chr04	8801043	8801043	T	G	SNP	.	1364.92	0|0	1|1	0|1	0|1	18|0	0|15	11|18	11|9	0.6207	0.45	-0.1707	upstream	Glyma.04G097000	-	-	At4g14600	PREDICTED: bet1-like protein At4g14600 isoform X2 [Glycine max]	Genetic Information Processing	Folding, sorting and degradation	ko04130//SNARE interactions in vesicular transport	K08505	-	-	-
Chr04	8801158	8801158	-	T	Insertion	.	409.89	0|0	1|1	0|1	0|1	13|0	0|12	3|6	13|7	-	-	-	upstream	Glyma.04G097000	-	-	At4g14600	PREDICTED: bet1-like protein At4g14600 isoform X2 [Glycine max]	Genetic Information Processing	Folding, sorting and degradation	ko04130//SNARE interactions in vesicular transport	K08505	-	-	-
Chr04	8801250	8801250	G	A	SNP	.	1228.92	0|0	1|1	0|1	0|1	19|0	0|19	6|11	4|7	0.6471	0.6364	-0.0107	upstream	Glyma.04G097000	-	-	At4g14600	PREDICTED: bet1-like protein At4g14600 isoform X2 [Glycine max]	Genetic Information Processing	Folding, sorting and degradation	ko04130//SNARE interactions in vesicular transport	K08505	-	-	-
Chr04	8801386	8801386	A	T	SNP	.	461.54	0|0	1|1	1|1	0|0	8|0	0|8	1|6	11|1	0.8571	0.0833	-0.7738	upstream	Glyma.04G097000	-	-	At4g14600	PREDICTED: bet1-like protein At4g14600 isoform X2 [Glycine max]	Genetic Information Processing	Folding, sorting and degradation	ko04130//SNARE interactions in vesicular transport	K08505	-	-	-
Chr04	8801463	8801463	-	C	Insertion	.	302.76	0|0	1|1	.|.	0|1	6|0	0|6	.|.	5|3	-	-	-	upstream	Glyma.04G097000	-	-	At4g14600	PREDICTED: bet1-like protein At4g14600 isoform X2 [Glycine max]	Genetic Information Processing	Folding, sorting and degradation	ko04130//SNARE interactions in vesicular transport	K08505	-	-	-
Chr04	8801570	8801570	-	TTATAA	Insertion	.	595.22	0|0	1|1	1|1	0|1	7|0	0|4	0|3	4|2	-	-	-	upstream	Glyma.04G097000	-	-	At4g14600	PREDICTED: bet1-like protein At4g14600 isoform X2 [Glycine max]	Genetic Information Processing	Folding, sorting and degradation	ko04130//SNARE interactions in vesicular transport	K08505	-	-	-
Chr04	8801676	8801676	C	-	Deletion	.	211.25	0|0	1|1	.|.	0|1	3|0	0|3	.|.	4|4	-	-	-	upstream	Glyma.04G097000	-	-	At4g14600	PREDICTED: bet1-like protein At4g14600 isoform X2 [Glycine max]	Genetic Information Processing	Folding, sorting and degradation	ko04130//SNARE interactions in vesicular transport	K08505	-	-	-
Chr04	8801914	8801914	-	TTGATTGAAT	Insertion	.	1531.06	0|0	1|1	1|1	0|0	11|0	0|6	1|6	2|1	-	-	-	upstream	Glyma.04G097000	-	-	At4g14600	PREDICTED: bet1-like protein At4g14600 isoform X2 [Glycine max]	Genetic Information Processing	Folding, sorting and degradation	ko04130//SNARE interactions in vesicular transport	K08505	-	-	-
Chr04	8802283	8802283	-	CTCT	Insertion	.	2120.88	0|0	1|1	0|1	0|1	43|0	0|20	7|9	9|8	-	-	-	intronic	Glyma.04G097000	-	-	At4g14600	PREDICTED: bet1-like protein At4g14600 isoform X2 [Glycine max]	Genetic Information Processing	Folding, sorting and degradation	ko04130//SNARE interactions in vesicular transport	K08505	-	-	-
Chr04	8802488	8802488	T	C	SNP	.	2219.92	0|0	1|1	0|1	0|1	43|0	0|37	9|16	21|12	0.64	0.3636	-0.2764	exonic	Glyma.04G097000	synonymous SNV	Glyma.04G097000:Glyma.04G097000.4:exon2:c.T198C:p.C66C,	At4g14600	PREDICTED: bet1-like protein At4g14600 isoform X2 [Glycine max]	Genetic Information Processing	Folding, sorting and degradation	ko04130//SNARE interactions in vesicular transport	K08505	-	-	-
Chr04	8802532	8802532	T	-	Deletion	.	1529.88	0|0	1|1	0|1	0|1	40|0	0|26	12|6	19|13	-	-	-	exonic	Glyma.04G097000	frameshift deletion	Glyma.04G097000:Glyma.04G097000.4:exon2:c.242delT:p.L81fs,	At4g14600	PREDICTED: bet1-like protein At4g14600 isoform X2 [Glycine max]	Genetic Information Processing	Folding, sorting and degradation	ko04130//SNARE interactions in vesicular transport	K08505	-	-	-
Chr04	8802696	8802699	TTGC	-	Deletion	.	1029.88	0|0	1|1	0|1	0|1	32|0	0|16	5|9	9|5	-	-	-	intronic	Glyma.04G097000	-	-	At4g14600	PREDICTED: bet1-like protein At4g14600 isoform X2 [Glycine max]	Genetic Information Processing	Folding, sorting and degradation	ko04130//SNARE interactions in vesicular transport	K08505	-	-	-
Chr04	8802702	8802702	G	T	SNP	.	1015.92	0|0	1|1	0|1	0|1	33|0	0|15	7|10	11|5	0.5882	0.3125	-0.2757	intronic	Glyma.04G097000	-	-	At4g14600	PREDICTED: bet1-like protein At4g14600 isoform X2 [Glycine max]	Genetic Information Processing	Folding, sorting and degradation	ko04130//SNARE interactions in vesicular transport	K08505	-	-	-
Chr04	8802964	8802964	-	AAT	Insertion	.	2029.88	0|0	1|1	0|1	0|1	29|0	0|20	15|13	16|7	-	-	-	intronic	Glyma.04G097000	-	-	At4g14600	PREDICTED: bet1-like protein At4g14600 isoform X2 [Glycine max]	Genetic Information Processing	Folding, sorting and degradation	ko04130//SNARE interactions in vesicular transport	K08505	-	-	-
Chr04	8804179	8804179	C	G	SNP	.	1577.92	0|0	1|1	0|1	0|1	35|0	0|18	4|20	13|9	0.8333	0.4091	-0.4242	downstream	Glyma.04G097000	-	-	At4g14600	PREDICTED: bet1-like protein At4g14600 isoform X2 [Glycine max]	Genetic Information Processing	Folding, sorting and degradation	ko04130//SNARE interactions in vesicular transport	K08505	-	-	-
Chr04	8804186	8804186	C	G	SNP	.	1556.92	0|0	1|1	0|1	0|1	34|0	0|18	4|20	11|9	0.8333	0.45	-0.3833	downstream	Glyma.04G097000,Glyma.04G097100	-	-	-	-	-	-	-	-	-	-	-
Chr04	8804245	8804245	G	A	SNP	.	1284.93	0|0	1|1	0|1	0|1	32|0	0|14	5|16	11|10	0.7619	0.4762	-0.2857	downstream	Glyma.04G097000,Glyma.04G097100	-	-	-	-	-	-	-	-	-	-	-
Chr04	8804278	8804278	A	C	SNP	.	1242.93	0|0	1|1	0|1	0|1	26|0	0|11	4|16	12|9	0.8	0.4286	-0.3714	downstream	Glyma.04G097000,Glyma.04G097100	-	-	-	-	-	-	-	-	-	-	-
Chr04	8804865	8804865	G	T	SNP	.	1632.92	0|0	1|1	0|1	0|1	25|0	0|24	7|13	10|9	0.65	0.4737	-0.1763	downstream	Glyma.04G097000,Glyma.04G097100	-	-	-	-	-	-	-	-	-	-	-
Chr04	8807032	8807032	T	A	SNP	.	2453.92	0|0	1|1	0|1	0|1	33|0	0|44	12|14	13|13	0.5385	0.5	-0.0385	intronic	Glyma.04G097100	-	-	PEPKR2	PREDICTED: serine/threonine-protein kinase PEPKR2-like [Glycine max]	-	-	-	-	-	-	-
Chr04	8807067	8807067	C	T	SNP	.	2185.92	0|0	1|1	0|1	0|1	35|0	0|38	11|17	17|9	0.6071	0.3462	-0.2609	intronic	Glyma.04G097100	-	-	PEPKR2	PREDICTED: serine/threonine-protein kinase PEPKR2-like [Glycine max]	-	-	-	-	-	-	-
Chr04	8807223	8807223	G	A	SNP	.	1953.92	0|0	1|1	0|1	0|1	29|0	0|30	10|12	17|14	0.5455	0.4516	-0.0939	exonic	Glyma.04G097100	synonymous SNV	Glyma.04G097100:Glyma.04G097100.1:exon2:c.C738T:p.G246G,	PEPKR2	PREDICTED: serine/threonine-protein kinase PEPKR2-like [Glycine max]	-	-	-	-	-	-	-
Chr04	8807523	8807523	C	T	SNP	.	2464.92	0|0	1|1	0|1	0|1	27|0	0|34	6|22	12|13	0.7857	0.52	-0.2657	exonic	Glyma.04G097100	synonymous SNV	Glyma.04G097100:Glyma.04G097100.1:exon2:c.G438A:p.T146T,	PEPKR2	PREDICTED: serine/threonine-protein kinase PEPKR2-like [Glycine max]	-	-	-	-	-	-	-
Chr04	8808157	8808157	-	G	Insertion	.	1748.88	0|0	1|1	0|1	0|1	30|0	0|29	6|16	14|7	-	-	-	intronic	Glyma.04G097100	-	-	PEPKR2	PREDICTED: serine/threonine-protein kinase PEPKR2-like [Glycine max]	-	-	-	-	-	-	-
Chr04	8808299	8808299	-	A	Insertion	.	1351.88	0|0	1|1	0|1	0|1	27|0	0|24	7|15	15|11	-	-	-	intronic	Glyma.04G097100	-	-	PEPKR2	PREDICTED: serine/threonine-protein kinase PEPKR2-like [Glycine max]	-	-	-	-	-	-	-
Chr04	8808552	8808552	A	G	SNP	.	1592.92	0|0	1|1	0|1	0|1	21|0	0|24	3|15	12|7	0.8333	0.3684	-0.4649	UTR5	Glyma.04G097100(Glyma.04G097100.1:c.-592T>C)	-	-	-	-	-	-	-	-	-	-	-
Chr04	8808653	8808653	G	T	SNP	.	1712.92	0|0	1|1	0|1	0|1	21|1	0|29	5|12	7|8	0.7059	0.5333	-0.1726	upstream	Glyma.04G097100	-	-	PEPKR2	PREDICTED: serine/threonine-protein kinase PEPKR2-like [Glycine max]	-	-	-	-	-	-	-
Chr04	8809066	8809066	C	T	SNP	.	628.19	0|0	1|1	0|1	0|0	21|0	0|11	5|7	9|1	0.5833	0.1	-0.4833	upstream	Glyma.04G097100	-	-	PEPKR2	PREDICTED: serine/threonine-protein kinase PEPKR2-like [Glycine max]	-	-	-	-	-	-	-
Chr04	8809081	8809081	G	A	SNP	.	836.93	0|0	1|1	0|1	0|1	22|0	0|12	4|8	9|4	0.6667	0.3077	-0.359	upstream	Glyma.04G097100	-	-	PEPKR2	PREDICTED: serine/threonine-protein kinase PEPKR2-like [Glycine max]	-	-	-	-	-	-	-
Chr04	8809132	8809132	C	T	SNP	.	999.92	0|0	1|1	0|1	0|1	23|0	0|15	2|7	8|8	0.7778	0.5	-0.2778	upstream	Glyma.04G097100	-	-	PEPKR2	PREDICTED: serine/threonine-protein kinase PEPKR2-like [Glycine max]	-	-	-	-	-	-	-
Chr04	8809208	8809208	C	T	SNP	.	1580.92	0|0	1|1	0|1	0|1	24|0	0|22	6|12	14|11	0.6667	0.44	-0.2267	upstream	Glyma.04G097100	-	-	PEPKR2	PREDICTED: serine/threonine-protein kinase PEPKR2-like [Glycine max]	-	-	-	-	-	-	-
Chr04	8809211	8809211	C	A	SNP	.	1623.92	0|0	1|1	0|1	0|1	25|0	0|22	6|12	14|13	0.6667	0.4815	-0.1852	upstream	Glyma.04G097100	-	-	PEPKR2	PREDICTED: serine/threonine-protein kinase PEPKR2-like [Glycine max]	-	-	-	-	-	-	-
Chr04	8809327	8809327	C	A	SNP	.	1590.92	0|0	1|1	0|1	0|1	24|0	0|27	7|17	17|3	0.7083	0.15	-0.5583	upstream	Glyma.04G097100	-	-	PEPKR2	PREDICTED: serine/threonine-protein kinase PEPKR2-like [Glycine max]	-	-	-	-	-	-	-
Chr04	8809358	8809358	T	C	SNP	.	1297.92	0|0	1|1	0|1	0|1	29|0	0|22	6|14	15|4	0.7	0.2105	-0.4895	upstream	Glyma.04G097100	-	-	PEPKR2	PREDICTED: serine/threonine-protein kinase PEPKR2-like [Glycine max]	-	-	-	-	-	-	-
Chr04	8809384	8809384	G	A	SNP	.	1306.92	0|0	1|1	0|1	0|1	31|0	0|20	4|13	14|7	0.7647	0.3333	-0.4314	upstream	Glyma.04G097100	-	-	PEPKR2	PREDICTED: serine/threonine-protein kinase PEPKR2-like [Glycine max]	-	-	-	-	-	-	-
Chr04	8809414	8809414	G	A	SNP	.	1556.92	0|0	1|1	0|1	0|1	34|0	0|22	4|14	14|8	0.7778	0.3636	-0.4142	upstream	Glyma.04G097100	-	-	PEPKR2	PREDICTED: serine/threonine-protein kinase PEPKR2-like [Glycine max]	-	-	-	-	-	-	-
Chr04	8809611	8809611	G	A	SNP	.	1319.92	0|0	1|1	0|1	0|1	33|0	0|26	7|9	18|6	0.5625	0.25	-0.3125	intergenic	Glyma.04G097100(dist=1049),Glyma.04G097200(dist=4507)	-	-	-	-	-	-	-	-	-	-	-
Chr04	8809834	8809834	T	-	Deletion	.	1228.88	0|0	1|1	0|1	0|1	31|0	0|20	10|14	14|8	-	-	-	intergenic	Glyma.04G097100(dist=1272),Glyma.04G097200(dist=4284)	-	-	-	-	-	-	-	-	-	-	-
Chr04	8809911	8809911	C	T	SNP	.	1114.92	0|0	1|1	0|1	0|1	30|0	0|21	9|11	15|4	0.55	0.2105	-0.3395	intergenic	Glyma.04G097100(dist=1349),Glyma.04G097200(dist=4207)	-	-	-	-	-	-	-	-	-	-	-
Chr04	8809923	8809923	G	A	SNP	.	1029.92	0|0	1|1	0|1	0|1	28|0	0|20	7|8	15|5	0.5333	0.25	-0.2833	intergenic	Glyma.04G097100(dist=1361),Glyma.04G097200(dist=4195)	-	-	-	-	-	-	-	-	-	-	-
Chr04	8809931	8809931	-	AATCTG	Insertion	.	2415.88	0|0	1|1	0|1	0|1	29|0	0|20	6|5	15|5	-	-	-	intergenic	Glyma.04G097100(dist=1369),Glyma.04G097200(dist=4187)	-	-	-	-	-	-	-	-	-	-	-
Chr04	8810111	8810111	T	G	SNP	.	1530.92	0|0	1|1	0|1	0|1	25|0	0|24	10|13	24|8	0.5652	0.25	-0.3152	intergenic	Glyma.04G097100(dist=1549),Glyma.04G097200(dist=4007)	-	-	-	-	-	-	-	-	-	-	-
Chr04	8810115	8810115	-	T	Insertion	.	1831.88	0|0	1|1	0|1	0|1	24|0	0|24	10|13	24|8	-	-	-	intergenic	Glyma.04G097100(dist=1553),Glyma.04G097200(dist=4003)	-	-	-	-	-	-	-	-	-	-	-
Chr04	8810135	8810135	G	A	SNP	.	1612.92	0|0	1|1	0|1	0|1	22|0	0|26	9|13	23|7	0.5909	0.2333	-0.3576	intergenic	Glyma.04G097100(dist=1573),Glyma.04G097200(dist=3983)	-	-	-	-	-	-	-	-	-	-	-
Chr04	8810191	8810191	C	T	SNP	.	1220.92	0|0	1|1	0|1	0|1	27|0	0|22	4|10	15|3	0.7143	0.1667	-0.5476	intergenic	Glyma.04G097100(dist=1629),Glyma.04G097200(dist=3927)	-	-	-	-	-	-	-	-	-	-	-
Chr04	8810284	8810284	A	G	SNP	.	975.86	0|0	1|1	0|1	0|1	22|0	0|16	6|13	16|3	0.6842	0.1579	-0.5263	intergenic	Glyma.04G097100(dist=1722),Glyma.04G097200(dist=3834)	-	-	-	-	-	-	-	-	-	-	-
Chr04	8810316	8810316	C	T	SNP	.	1042.92	0|0	1|1	0|1	0|1	19|0	0|15	7|12	18|4	0.6316	0.1818	-0.4498	intergenic	Glyma.04G097100(dist=1754),Glyma.04G097200(dist=3802)	-	-	-	-	-	-	-	-	-	-	-
Chr04	8810364	8810364	C	T	SNP	.	546.95	0|0	1|1	0|1	0|1	15|0	0|9	8|3	13|6	0.2727	0.3158	0.0431	intergenic	Glyma.04G097100(dist=1802),Glyma.04G097200(dist=3754)	-	-	-	-	-	-	-	-	-	-	-
Chr04	8810378	8810378	A	G	SNP	.	664.02	0|0	1|1	0|1	0|1	12|0	0|7	6|6	12|7	0.5	0.3684	-0.1316	intergenic	Glyma.04G097100(dist=1816),Glyma.04G097200(dist=3740)	-	-	-	-	-	-	-	-	-	-	-
Chr04	8810479	8810479	A	G	SNP	.	919.95	0|0	1|1	0|1	0|1	10|0	0|15	4|6	7|6	0.6	0.4615	-0.1385	intergenic	Glyma.04G097100(dist=1917),Glyma.04G097200(dist=3639)	-	-	-	-	-	-	-	-	-	-	-
Chr04	8810482	8810482	T	C	SNP	.	892.95	0|0	1|1	0|1	0|1	10|0	0|15	4|6	7|5	0.6	0.4167	-0.1833	intergenic	Glyma.04G097100(dist=1920),Glyma.04G097200(dist=3636)	-	-	-	-	-	-	-	-	-	-	-
Chr04	8810498	8810498	A	G	SNP	.	809.97	0|0	1|1	0|1	0|1	9|0	0|15	4|6	5|5	0.6	0.5	-0.1	intergenic	Glyma.04G097100(dist=1936),Glyma.04G097200(dist=3620)	-	-	-	-	-	-	-	-	-	-	-
Chr04	8810681	8810681	-	AATAATAATAATAATAAC	Insertion	.	1087.85	0|0	1|1	0|0	0|0	2|0	0|8	2|1	4|0	-	-	-	intergenic	Glyma.04G097100(dist=2119),Glyma.04G097200(dist=3437)	-	-	-	-	-	-	-	-	-	-	-
Chr04	8811264	8811264	T	G	SNP	.	1007.93	0|0	1|1	0|1	0|1	13|0	0|19	8|9	5|2	0.5294	0.2857	-0.2437	intergenic	Glyma.04G097100(dist=2702),Glyma.04G097200(dist=2854)	-	-	-	-	-	-	-	-	-	-	-
Chr04	8811365	8811365	C	A	SNP	.	789.96	0|0	1|1	0|1	0|1	11|0	0|15	5|6	7|2	0.5455	0.2222	-0.3233	intergenic	Glyma.04G097100(dist=2803),Glyma.04G097200(dist=2753)	-	-	-	-	-	-	-	-	-	-	-
Chr04	8811528	8811528	C	A	SNP	.	427.97	0|0	1|1	0|1	0|1	14|0	0|8	6|3	7|2	0.3333	0.2222	-0.1111	intergenic	Glyma.04G097100(dist=2966),Glyma.04G097200(dist=2590)	-	-	-	-	-	-	-	-	-	-	-
Chr04	8811645	8811645	A	-	Deletion	.	222.22	0|0	1|1	0|1	0|0	10|0	0|6	3|3	6|0	-	-	-	intergenic	Glyma.04G097100(dist=3083),Glyma.04G097200(dist=2473)	-	-	-	-	-	-	-	-	-	-	-
Chr04	8812355	8812355	G	A	SNP	.	1974.92	0|0	1|1	0|1	0|1	27|1	0|18	4|26	17|13	0.8667	0.4333	-0.4334	intergenic	Glyma.04G097100(dist=3793),Glyma.04G097200(dist=1763)	-	-	-	-	-	-	-	-	-	-	-
Chr04	8812372	8812372	G	C	SNP	.	1752.95	0|0	1|1	0|1	0|1	23|1	0|16	4|24	16|13	0.8571	0.4483	-0.4088	intergenic	Glyma.04G097100(dist=3810),Glyma.04G097200(dist=1746)	-	-	-	-	-	-	-	-	-	-	-
Chr04	8812397	8812397	T	C	SNP	.	1602.93	0|0	1|1	0|1	0|1	24|1	0|15	4|19	18|12	0.8261	0.4	-0.4261	intergenic	Glyma.04G097100(dist=3835),Glyma.04G097200(dist=1721)	-	-	-	-	-	-	-	-	-	-	-
Chr04	8812527	8812527	C	T	SNP	.	1723.92	0|0	1|1	0|1	0|1	36|0	0|30	4|14	12|5	0.7778	0.2941	-0.4837	intergenic	Glyma.04G097100(dist=3965),Glyma.04G097200(dist=1591)	-	-	-	-	-	-	-	-	-	-	-
Chr04	8812549	8812549	T	C	SNP	.	1749.92	0|0	1|1	0|1	0|1	35|0	0|31	5|14	10|4	0.7368	0.2857	-0.4511	intergenic	Glyma.04G097100(dist=3987),Glyma.04G097200(dist=1569)	-	-	-	-	-	-	-	-	-	-	-
Chr04	8812578	8812578	T	C	SNP	.	1498.92	0|0	1|1	0|1	0|1	30|0	0|22	4|16	11|5	0.8	0.3125	-0.4875	intergenic	Glyma.04G097100(dist=4016),Glyma.04G097200(dist=1540)	-	-	-	-	-	-	-	-	-	-	-
Chr04	8812605	8812605	G	A	SNP	.	1343.92	0|0	1|1	0|1	0|1	29|0	0|19	4|12	12|10	0.75	0.4545	-0.2955	intergenic	Glyma.04G097100(dist=4043),Glyma.04G097200(dist=1513)	-	-	-	-	-	-	-	-	-	-	-
Chr04	8812628	8812628	T	A	SNP	.	1472.92	0|0	1|1	0|1	0|1	20|0	0|16	4|15	12|11	0.7895	0.4783	-0.3112	intergenic	Glyma.04G097100(dist=4066),Glyma.04G097200(dist=1490)	-	-	-	-	-	-	-	-	-	-	-
Chr04	8812656	8812656	A	G	SNP	.	1392.93	0|0	1|1	0|1	0|1	12|0	0|18	5|13	11|10	0.7222	0.4762	-0.246	intergenic	Glyma.04G097100(dist=4094),Glyma.04G097200(dist=1462)	-	-	-	-	-	-	-	-	-	-	-
Chr04	8812710	8812710	G	T	SNP	.	1214.01	0|0	1|1	0|1	0|1	7|0	0|15	3|11	7|8	0.7857	0.5333	-0.2524	intergenic	Glyma.04G097100(dist=4148),Glyma.04G097200(dist=1408)	-	-	-	-	-	-	-	-	-	-	-
Chr04	8812713	8812713	T	C	SNP	.	1153.97	0|0	1|1	0|1	0|1	8|0	0|15	3|9	6|8	0.75	0.5714	-0.1786	intergenic	Glyma.04G097100(dist=4151),Glyma.04G097200(dist=1405)	-	-	-	-	-	-	-	-	-	-	-
Chr04	8813139	8813139	T	A	SNP	.	792.95	0|0	1|1	1|1	0|1	21|0	0|11	1|6	6|6	0.8571	0.5	-0.3571	upstream	Glyma.04G097200	-	-	-	Glutathione transferase GST 23 [Glycine soja]	Metabolism	Metabolism of other amino acids	ko00480//Glutathione metabolism	K00799	-	-	-
Chr04	8813294	8813294	T	A	SNP	.	1345.92	0|0	1|1	0|1	0|1	26|0	0|20	5|12	10|8	0.7059	0.4444	-0.2615	upstream	Glyma.04G097200	-	-	-	Glutathione transferase GST 23 [Glycine soja]	Metabolism	Metabolism of other amino acids	ko00480//Glutathione metabolism	K00799	-	-	-
Chr04	8813572	8813572	T	C	SNP	.	2016.92	0|0	1|1	0|1	0|1	41|0	0|33	8|19	23|13	0.7037	0.3611	-0.3426	upstream	Glyma.04G097200,Glyma.04G097300	-	-	-	-	-	-	-	-	-	-	-
Chr04	8813662	8813662	-	GTTAT	Insertion	.	3600.88	0|0	1|1	0|1	0|1	40|0	0|28	12|16	17|7	-	-	-	upstream	Glyma.04G097200,Glyma.04G097300	-	-	-	-	-	-	-	-	-	-	-
Chr04	8813839	8813839	A	G	SNP	.	2222.92	0|0	1|1	0|1	0|1	43|0	0|32	16|18	21|14	0.5294	0.4	-0.1294	upstream	Glyma.04G097200,Glyma.04G097300	-	-	-	-	-	-	-	-	-	-	-
Chr04	8813975	8813975	T	G	SNP	.	2001.92	0|0	1|1	0|1	0|1	37|0	0|37	11|13	18|9	0.5417	0.3333	-0.2084	upstream	Glyma.04G097200,Glyma.04G097300	-	-	-	-	-	-	-	-	-	-	-
Chr04	8814070	8814070	G	T	SNP	.	1537.92	0|0	1|1	0|1	0|1	32|0	1|24	9|13	14|9	0.5909	0.3913	-0.1996	upstream	Glyma.04G097200,Glyma.04G097300	-	-	-	-	-	-	-	-	-	-	-
Chr04	8814152	8814152	C	T	SNP	.	1522.92	0|0	1|1	0|1	0|1	31|0	0|30	11|10	12|6	0.4762	0.3333	-0.1429	UTR5	Glyma.04G097200(Glyma.04G097200.1:c.-656C>T)	-	-	-	-	-	-	-	-	-	-	-
Chr04	8814589	8814589	T	A	SNP	.	1171.92	0|0	1|1	0|1	0|1	33|0	0|19	9|13	18|5	0.5909	0.2174	-0.3735	exonic	Glyma.04G097300	synonymous SNV	Glyma.04G097300:Glyma.04G097300.1:exon1:c.T219A:p.L73L,	GSTU7	PREDICTED: LOW QUALITY PROTEIN: glutathione transferase GST 23-like [Glycine max]	Metabolism	Metabolism of other amino acids	ko00480//Glutathione metabolism	K00799	-	GO:0005488//binding;GO:0005515//protein binding	-
Chr04	8814967	8814967	A	G	SNP	.	1576.92	0|0	1|1	0|1	0|1	33|0	0|25	10|11	8|10	0.5238	0.5556	0.0318	exonic	Glyma.04G097200	nonsynonymous SNV	Glyma.04G097200:Glyma.04G097200.1:exon2:c.A160G:p.I54V,	-	Glutathione transferase GST 23 [Glycine soja]	Metabolism	Metabolism of other amino acids	ko00480//Glutathione metabolism	K00799	-	-	-
Chr04	8815156	8815156	T	C	SNP	.	1695.92	0|0	1|1	0|1	0|1	37|0	0|30	6|10	14|10	0.625	0.4167	-0.2083	UTR3	Glyma.04G097200(Glyma.04G097200.1:c.*7T>C)	-	-	-	-	-	-	-	-	-	-	-
Chr04	8815207	8815207	C	T	SNP	.	1763.92	0|0	1|1	0|1	0|1	35|0	0|30	7|11	11|7	0.6111	0.3889	-0.2222	UTR3	Glyma.04G097200(Glyma.04G097200.1:c.*58C>T)	-	-	-	-	-	-	-	-	-	-	-
Chr04	8816114	8816114	T	C	SNP	.	1660.92	0|0	1|1	0|1	0|1	33|0	0|24	6|9	17|16	0.6	0.4848	-0.1152	exonic	Glyma.04G097400	synonymous SNV	Glyma.04G097400:Glyma.04G097400.1:exon3:c.A1599G:p.V533V,	At5g27460	PREDICTED: pentatricopeptide repeat-containing protein At5g27460-like isoform X1 [Glycine max]	-	-	-	-	-	-	-
Chr04	8816175	8816175	T	C	SNP	.	1255.92	0|0	1|1	0|1	0|1	31|0	0|16	5|6	16|15	0.5455	0.4839	-0.0616	intronic	Glyma.04G097400	-	-	At5g27460	PREDICTED: pentatricopeptide repeat-containing protein At5g27460-like isoform X1 [Glycine max]	-	-	-	-	-	-	-
Chr04	8816186	8816186	A	G	SNP	.	1229.92	0|0	1|1	0|1	0|1	29|0	0|19	4|7	18|14	0.6364	0.4375	-0.1989	intronic	Glyma.04G097400	-	-	At5g27460	PREDICTED: pentatricopeptide repeat-containing protein At5g27460-like isoform X1 [Glycine max]	-	-	-	-	-	-	-
Chr04	8816303	8816303	T	A	SNP	.	1718.92	0|0	1|1	0|1	0|1	25|0	0|30	8|13	18|10	0.619	0.3571	-0.2619	exonic	Glyma.04G097400	nonsynonymous SNV	Glyma.04G097400:Glyma.04G097400.1:exon2:c.A1496T:p.K499I,	At5g27460	PREDICTED: pentatricopeptide repeat-containing protein At5g27460-like isoform X1 [Glycine max]	-	-	-	-	-	-	-
Chr04	8816630	8816630	G	A	SNP	.	1866.92	0|0	1|1	0|1	0|1	35|0	0|32	4|13	18|10	0.7647	0.3571	-0.4076	exonic	Glyma.04G097400	nonsynonymous SNV	Glyma.04G097400:Glyma.04G097400.1:exon2:c.C1169T:p.S390L,	At5g27460	PREDICTED: pentatricopeptide repeat-containing protein At5g27460-like isoform X1 [Glycine max]	-	-	-	-	-	-	-
Chr04	8817157	8817157	C	G	SNP	.	1696.92	0|0	1|1	0|1	0|1	36|0	0|24	4|14	16|11	0.7778	0.4074	-0.3704	exonic	Glyma.04G097400	nonsynonymous SNV	Glyma.04G097400:Glyma.04G097400.1:exon2:c.G642C:p.M214I,	At5g27460	PREDICTED: pentatricopeptide repeat-containing protein At5g27460-like isoform X1 [Glycine max]	-	-	-	-	-	-	-
Chr04	8817888	8817888	A	C	SNP	.	1512.92	0|0	1|1	0|1	0|1	30|0	0|21	10|13	16|10	0.5652	0.3846	-0.1806	intronic	Glyma.04G097400	-	-	At5g27460	PREDICTED: pentatricopeptide repeat-containing protein At5g27460-like isoform X1 [Glycine max]	-	-	-	-	-	-	-
Chr04	8818017	8818020	ATTA	-	Deletion	.	2927.88	0|0	1|1	0|1	0|1	38|0	0|25	8|14	20|7	-	-	-	intronic	Glyma.04G097400	-	-	At5g27460	PREDICTED: pentatricopeptide repeat-containing protein At5g27460-like isoform X1 [Glycine max]	-	-	-	-	-	-	-
Chr04	8818094	8818094	T	C	SNP	.	1604.92	0|0	1|1	0|1	0|1	41|1	0|23	5|15	17|8	0.75	0.32	-0.43	intronic	Glyma.04G097400	-	-	At5g27460	PREDICTED: pentatricopeptide repeat-containing protein At5g27460-like isoform X1 [Glycine max]	-	-	-	-	-	-	-
Chr04	8818144	8818144	T	A	SNP	.	1742.92	0|0	1|1	0|1	0|1	42|2	0|28	4|16	21|6	0.8	0.2222	-0.5778	exonic	Glyma.04G097400	nonsynonymous SNV	Glyma.04G097400:Glyma.04G097400.1:exon1:c.A323T:p.E108V,	At5g27460	PREDICTED: pentatricopeptide repeat-containing protein At5g27460-like isoform X1 [Glycine max]	-	-	-	-	-	-	-
Chr04	8826772	8826772	G	C	SNP	.	870.92	0|0	1|1	0|1	0|1	22|0	0|15	12|5	5|5	0.2941	0.5	0.2059	upstream	Glyma.04G097500	-	-	PUP1	PREDICTED: purine permease 1-like [Glycine max]	-	-	-	-	GO:0016021//integral component of membrane;GO:0044425//membrane part;GO:0016020//membrane;GO:0031224//intrinsic component of membrane	GO:0005215//transporter activity	-
Chr04	8826988	8826988	C	G	SNP	.	704.95	0|0	1|1	0|1	0|1	19|0	0|9	3|5	7|7	0.625	0.5	-0.125	upstream	Glyma.04G097500	-	-	PUP1	PREDICTED: purine permease 1-like [Glycine max]	-	-	-	-	GO:0016021//integral component of membrane;GO:0044425//membrane part;GO:0016020//membrane;GO:0031224//intrinsic component of membrane	GO:0005215//transporter activity	-
Chr04	8827004	8827004	G	A	SNP	.	768.93	0|0	1|1	0|1	0|1	20|0	0|12	3|5	8|7	0.625	0.4667	-0.1583	upstream	Glyma.04G097500	-	-	PUP1	PREDICTED: purine permease 1-like [Glycine max]	-	-	-	-	GO:0016021//integral component of membrane;GO:0044425//membrane part;GO:0016020//membrane;GO:0031224//intrinsic component of membrane	GO:0005215//transporter activity	-
Chr04	8827231	8827231	A	-	Deletion	.	321.83	0|0	1|1	0|1	0|1	5|0	0|4	2|3	3|4	-	-	-	upstream	Glyma.04G097500	-	-	PUP1	PREDICTED: purine permease 1-like [Glycine max]	-	-	-	-	GO:0016021//integral component of membrane;GO:0044425//membrane part;GO:0016020//membrane;GO:0031224//intrinsic component of membrane	GO:0005215//transporter activity	-
Chr04	8827985	8827986	TG	-	Deletion	.	400.27	0|0	1|1	1|1	0|1	4|0	0|4	1|3	2|2	-	-	-	intergenic	Glyma.04G097500(dist=1395),Glyma.04G097600(dist=6357)	-	-	-	-	-	-	-	-	-	-	-
Chr04	8828215	8828215	-	CAC	Insertion	.	567.94	0|0	1|1	.|.	1|1	4|0	0|9	.|.	1|2	-	-	-	intergenic	Glyma.04G097500(dist=1625),Glyma.04G097600(dist=6128)	-	-	-	-	-	-	-	-	-	-	-
Chr04	8828499	8828499	G	A	SNP	.	704.92	0|0	1|1	0|1	0|1	22|0	0|14	2|5	5|2	0.7143	0.2857	-0.4286	intergenic	Glyma.04G097500(dist=1909),Glyma.04G097600(dist=5844)	-	-	-	-	-	-	-	-	-	-	-
Chr04	8828641	8828641	T	C	SNP	.	606.19	0|0	1|1	0|1	0|0	30|0	0|13	4|5	9|1	0.5556	0.1	-0.4556	intergenic	Glyma.04G097500(dist=2051),Glyma.04G097600(dist=5702)	-	-	-	-	-	-	-	-	-	-	-
Chr04	8828670	8828670	G	A	SNP	.	723.19	0|0	1|1	0|1	0|0	29|0	0|15	4|6	12|1	0.6	0.0769	-0.5231	intergenic	Glyma.04G097500(dist=2080),Glyma.04G097600(dist=5673)	-	-	-	-	-	-	-	-	-	-	-
Chr04	8828677	8828677	T	A	SNP	.	715.89	0|0	1|1	0|1	0|0	30|0	0|16	5|7	12|1	0.5833	0.0769	-0.5064	intergenic	Glyma.04G097500(dist=2087),Glyma.04G097600(dist=5666)	-	-	-	-	-	-	-	-	-	-	-
Chr04	8828740	8828740	C	A	SNP	.	970.11	0|0	1|1	0|1	0|0	24|1	0|19	5|11	8|1	0.6875	0.1111	-0.5764	intergenic	Glyma.04G097500(dist=2150),Glyma.04G097600(dist=5603)	-	-	-	-	-	-	-	-	-	-	-
Chr04	8828804	8828804	A	C	SNP	.	828.19	0|0	1|1	0|1	0|0	16|0	0|15	6|9	10|1	0.6	0.0909	-0.5091	intergenic	Glyma.04G097500(dist=2214),Glyma.04G097600(dist=5539)	-	-	-	-	-	-	-	-	-	-	-
Chr04	8828831	8828831	-	AATGAAAACAGG	Insertion	.	2534.89	0|0	1|1	0|1	0|0	15|0	0|12	6|6	7|1	-	-	-	intergenic	Glyma.04G097500(dist=2241),Glyma.04G097600(dist=5512)	-	-	-	-	-	-	-	-	-	-	-
Chr04	8828836	8828836	C	G	SNP	.	614	0|0	1|1	0|1	0|0	15|0	0|12	6|5	7|1	0.4545	0.125	-0.3295	intergenic	Glyma.04G097500(dist=2246),Glyma.04G097600(dist=5507)	-	-	-	-	-	-	-	-	-	-	-
Chr04	8828849	8828849	G	A	SNP	.	701.44	0|0	1|1	0|1	0|0	15|0	0|13	5|7	10|1	0.5833	0.0909	-0.4924	intergenic	Glyma.04G097500(dist=2259),Glyma.04G097600(dist=5494)	-	-	-	-	-	-	-	-	-	-	-
Chr04	8829123	8829123	C	T	SNP	.	1559.92	0|0	1|1	0|1	0|1	15|0	0|24	8|13	20|7	0.619	0.2593	-0.3597	intergenic	Glyma.04G097500(dist=2533),Glyma.04G097600(dist=5220)	-	-	-	-	-	-	-	-	-	-	-
Chr04	8829148	8829148	T	A	SNP	.	1593.92	0|0	1|1	0|1	0|1	14|0	0|26	8|14	20|7	0.6364	0.2593	-0.3771	intergenic	Glyma.04G097500(dist=2558),Glyma.04G097600(dist=5195)	-	-	-	-	-	-	-	-	-	-	-
Chr04	8829350	8829350	C	T	SNP	.	1330.92	0|0	1|1	0|1	0|1	32|0	0|23	4|13	14|7	0.7647	0.3333	-0.4314	intergenic	Glyma.04G097500(dist=2760),Glyma.04G097600(dist=4993)	-	-	-	-	-	-	-	-	-	-	-
Chr04	8829789	8829789	C	G	SNP	.	2015.92	0|0	1|1	0|1	0|1	31|0	0|28	12|18	14|11	0.6	0.44	-0.16	intergenic	Glyma.04G097500(dist=3199),Glyma.04G097600(dist=4554)	-	-	-	-	-	-	-	-	-	-	-
Chr04	8829890	8829890	A	T	SNP	.	1624.92	0|0	1|1	0|1	0|1	31|0	0|24	5|14	10|10	0.7368	0.5	-0.2368	intergenic	Glyma.04G097500(dist=3300),Glyma.04G097600(dist=4453)	-	-	-	-	-	-	-	-	-	-	-
Chr04	8830126	8830126	-	TATGTAATATGTA	Insertion	.	2409.93	0|0	1|1	0|1	0|1	19|0	0|8	9|3	13|6	-	-	-	intergenic	Glyma.04G097500(dist=3536),Glyma.04G097600(dist=4217)	-	-	-	-	-	-	-	-	-	-	-
Chr04	8830192	8830192	A	G	SNP	.	1350.92	0|0	1|1	0|1	0|1	18|0	0|25	10|10	13|8	0.5	0.381	-0.119	intergenic	Glyma.04G097500(dist=3602),Glyma.04G097600(dist=4151)	-	-	-	-	-	-	-	-	-	-	-
Chr04	8830679	8830679	G	T	SNP	.	2136.92	0|0	1|1	0|1	0|1	36|2	1|36	10|11	25|15	0.5238	0.375	-0.1488	intergenic	Glyma.04G097500(dist=4089),Glyma.04G097600(dist=3664)	-	-	-	-	-	-	-	-	-	-	-
Chr04	8830725	8830725	A	G	SNP	.	1999.92	0|0	1|1	0|1	0|1	46|0	0|35	10|13	28|13	0.5652	0.3171	-0.2481	intergenic	Glyma.04G097500(dist=4135),Glyma.04G097600(dist=3618)	-	-	-	-	-	-	-	-	-	-	-
Chr04	8830756	8830756	T	C	SNP	.	1888.92	0|0	1|1	0|1	0|1	47|0	0|32	5|11	22|10	0.6875	0.3125	-0.375	intergenic	Glyma.04G097500(dist=4166),Glyma.04G097600(dist=3587)	-	-	-	-	-	-	-	-	-	-	-
Chr04	8830760	8830760	T	C	SNP	.	1870.92	0|0	1|1	0|1	0|1	50|0	0|33	6|12	23|12	0.6667	0.3429	-0.3238	intergenic	Glyma.04G097500(dist=4170),Glyma.04G097600(dist=3583)	-	-	-	-	-	-	-	-	-	-	-
Chr04	8830784	8830784	G	A	SNP	.	1844.92	0|0	1|1	0|1	0|1	47|0	0|32	7|14	22|12	0.6667	0.3529	-0.3138	intergenic	Glyma.04G097500(dist=4194),Glyma.04G097600(dist=3559)	-	-	-	-	-	-	-	-	-	-	-
Chr04	8831268	8831268	A	C	SNP	.	1317.92	0|0	1|1	0|1	0|1	36|0	0|24	9|7	26|13	0.4375	0.3333	-0.1042	intergenic	Glyma.04G097500(dist=4678),Glyma.04G097600(dist=3075)	-	-	-	-	-	-	-	-	-	-	-
Chr04	8831401	8831401	G	A	SNP	.	1512.92	0|0	1|1	0|1	0|1	35|0	0|19	7|18	18|10	0.72	0.3571	-0.3629	intergenic	Glyma.04G097500(dist=4811),Glyma.04G097600(dist=2942)	-	-	-	-	-	-	-	-	-	-	-
Chr04	8831589	8831589	A	C	SNP	.	1705.92	0|0	1|1	0|1	0|1	36|0	0|28	5|12	28|11	0.7059	0.2821	-0.4238	intergenic	Glyma.04G097500(dist=4999),Glyma.04G097600(dist=2754)	-	-	-	-	-	-	-	-	-	-	-
Chr04	8831645	8831645	T	C	SNP	.	1620.92	0|0	1|1	0|1	0|1	37|0	0|25	7|12	21|8	0.6316	0.2759	-0.3557	intergenic	Glyma.04G097500(dist=5055),Glyma.04G097600(dist=2698)	-	-	-	-	-	-	-	-	-	-	-
Chr04	8831896	8831896	C	T	SNP	.	2030.92	0|0	1|1	0|1	0|1	28|0	0|33	15|15	19|9	0.5	0.3214	-0.1786	intergenic	Glyma.04G097500(dist=5306),Glyma.04G097600(dist=2447)	-	-	-	-	-	-	-	-	-	-	-
Chr04	8831944	8831944	T	A	SNP	.	1960.92	0|0	1|1	0|1	0|1	34|0	0|29	15|18	21|10	0.5455	0.3226	-0.2229	intergenic	Glyma.04G097500(dist=5354),Glyma.04G097600(dist=2399)	-	-	-	-	-	-	-	-	-	-	-
Chr04	8831963	8831963	G	A	SNP	.	1921.92	0|0	1|1	0|1	0|1	30|0	0|28	14|19	20|9	0.5758	0.3103	-0.2655	intergenic	Glyma.04G097500(dist=5373),Glyma.04G097600(dist=2380)	-	-	-	-	-	-	-	-	-	-	-
Chr04	8832083	8832083	G	A	SNP	.	1774.92	0|0	1|1	0|1	0|1	45|0	0|27	8|17	19|6	0.68	0.24	-0.44	intergenic	Glyma.04G097500(dist=5493),Glyma.04G097600(dist=2260)	-	-	-	-	-	-	-	-	-	-	-
Chr04	8832156	8832156	C	T	SNP	.	1666.92	0|0	1|1	0|1	0|1	33|0	0|27	8|11	21|9	0.5789	0.3	-0.2789	intergenic	Glyma.04G097500(dist=5566),Glyma.04G097600(dist=2187)	-	-	-	-	-	-	-	-	-	-	-
Chr04	8832323	8832323	G	A	SNP	.	2265.92	0|0	1|1	0|1	0|1	45|0	0|37	8|19	23|9	0.7037	0.2812	-0.4225	intergenic	Glyma.04G097500(dist=5733),Glyma.04G097600(dist=2020)	-	-	-	-	-	-	-	-	-	-	-
Chr04	8832328	8832328	T	C	SNP	.	2267.92	0|0	1|1	0|1	0|1	44|0	0|37	8|19	22|9	0.7037	0.2903	-0.4134	intergenic	Glyma.04G097500(dist=5738),Glyma.04G097600(dist=2015)	-	-	-	-	-	-	-	-	-	-	-
[truncated: 38,042 more rows]

## Sheet: S2
Table of Annotation Information for SNPs InDel in the Positive Threshold Peak Region
[truncated: 158,445 more rows]

[truncated: 2 more sheets: S3, S4]
